# Supplementary material for: Atypical memory B cell clonal expansion and inflammatory programs associate with platelet-activating antibody development in COVID-19
Source: JCI Insight. 2026 Feb 26;11(8):e201033. doi: 10.1172/jci.insight.201033 (PMC13135393; doi:10.1172/jci.insight.201033)
Supplement: Supporting data values [file jciinsight-11-201033-s055.xlsx]

## Sheet: Figure 1G
Sample_ID	B Cells	PB/PCs	DN	DN2	DN3	Group
HD1	10.5 %	1.02 %	5.57 %	25.4 %	74.5 %	HD
HD2	14.4 %	0.32 %	6.37 %	8.30 %	91.6 %	HD
HD3	9.89 %	0.88 %	5.45 %	23.4 %	76.5 %	HD
HD4	8.18 %	1.75 %	4.60 %	7.99 %	91.8 %	HD
HD5	15.3 %	0.47 %	10.5 %	5.43 %	94.6 %	HD
COVID03	7.94 %	3.37 %	3.66 %	13.2 %	86.1 %	PEA+
COVID06	5.88 %	3.74 %	5.99 %	32.6 %	66.8 %	PEA+
COVID14	3.64 %	0.94 %	15.0 %	51.5 %	48.5 %	PEA+
COVID15	11.2 %	1.44 %	8.70 %	26.7 %	72.5 %	PEA+
COVID48	9.84 %	2.54 %	8.15 %	15.3 %	84.3 %	PEA+
COVID79	3.25 %	9.43 %	12.8 %	56.0 %	42.7 %	PEA+
COVID13	35.8 %	0.48 %	6.40 %	13.7 %	86.1 %	PEA-
COVID17	8.61 %	3.04 %	9.02 %	32.5 %	67.2 %	PEA-
COVID27	5.18 %	2.24 %	6.94 %	17.5 %	82.0 %	PEA-
COVID41	5.29 %	1.62 %	14.1 %	70.5 %	29.4 %	PEA-
COVID49	4.58 %	1.73 %	10.6 %	39.8 %	60.1 %	PEA-

## Sheet: Figure 2A
	Highlighted Columns Indicate Plotted Pathways
...1	ID	Description	setSize	enrichmentScore	NES	pvalue	p.adjust	qvalue	rank	leading_edge	core_enrichment	Sheet
hsa04141	hsa04141	Protein processing in endoplasmic reticulum	156	0.470926	3.09287	2.70179e-19	9.10502e-17	5.80173e-17	2671	tags=44%, list=15%, signal=37%	DNAJC1/ERN1/ERO1B/MAPK9/RRBP1/MAPK8/TXNDC5/WFS1/ATF6/SEC13/MBTPS1/SIL1/GANAB/SSR4/DERL1/MAP3K5/UBE2G1/SEC24D/RPN2/EIF2AK3/UGGT2/AMFR/SEC23A/SEC23B/SAR1A/P4HB/SEC63/DNAJC3/ATF4/SELENOS/LMAN1/SYVN1/UBXN6/ERLEC1/SEC61A1/SEL1L/OS9/DDIT3/BAX/CKAP4/MAN1A2/DNAJC10/DAD1/UBXN4/NGLY1/OSTC/ERP29/SEC24C/RNF185/UBQLN1/DNAJB12/TRAM1/SEC24A/DNAJB2/PRKCSH/FBXO6/EDEM2/SEC61G/DERL3/XBP1/HSPA5/LMAN2/RPN1/UGGT1/SSR3…	PB/PC
hsa04140	hsa04140	Autophagy - animal	155	0.404265	2.6539	6.19952e-14	6.96413e-12	4.43755e-12	2682	tags=43%, list=15%, signal=37%	DEPTOR/WDR45/ATG2A/BCL2L1/MAP2K2/ERN1/MAPK9/MAP1LC3B/MAPK8/RB1CC1/CTSD/PLEKHM1/TP53INP2/ATG13/ULK1/PDPK1/MTMR3/EPG5/BIRC6/RHEB/GABARAPL2/MLST8/PRKACB/ATG9A/GORASP2/WDR41/RAB7A/SQSTM1/MTMR14/EIF2AK3/SH3GLB1/VMP1/AMBRA1/WIPI1/UBC/RAF1/RPTOR/RAB1A/TSC2/KRAS/ATG4A/CFLAR/YKT6/TSC1/ATG2B/RPS6KB2/PRKCD/AKT1/TBK1/PPP2CA/HIF1A/VPS39/ATG4D/BNIP3/RPS6KB1/GORASP1/VAMP8/NRBF2/WIPI2/DAPK1/OPTN/PIK3R1/CTSB/UBB/…	PB/PC
hsa05012	hsa05012	Parkinson disease	217	0.33844	2.37176	1.68473e-12	1.13551e-10	7.23548e-11	2709	tags=39%, list=16%, signal=33%	GNAS/BCL2L1/ERN1/MAPK9/MAPK8/ATF6/SLC39A8/UBE2L3/TUBA4A/MAP3K5/UBE2G1/PRKACB/NDUFS2/EIF2AK3/VDAC3/NDUFS8/NDUFA3/UBC/SLC39A13/ADORA2A/NDUFB7/PINK1/PSMC3/SDHD/PSMD1/ATP5F1E/COX8A/TXN2/ATF4/MCU/KLC1/NDUFS1/SDHA/NDUFA13/NDUFV3/PSMD4/NDUFB9/ADRM1/ATP5MC2/NDUFS6/NDUFS5/UBE2L6/DDIT3/PSMB6/BAX/NDUFB11/CAMK2G/NDUFV2/PSMD14/ITPR3/ATP5PB/PSMA6/ATP5MC3/KLC2/ATP5PF/SDHC/NDUFA7/NDUFB4/PSMB1/NDUFA1/NDUFA10/SLC3…	PB/PC
hsa05010	hsa05010	Alzheimer disease	304	0.289051	2.09834	5.45405e-12	1.83801e-10	1.17118e-10	2728	tags=35%, list=16%, signal=30%	CSNK1E/ATG2A/BRAF/MAP2K2/ERN1/MAPK9/MAPK8/RB1CC1/INSR/ATG13/CSNK1A1/ATF6/ULK1/SLC39A8/PPP3R1/TUBA4A/CACNA1F/MAP3K5/GSK3B/ADAM17/NDUFS2/EIF2AK3/VDAC3/AMBRA1/NDUFS8/NDUFA3/WIPI1/SLC39A13/RAF1/NDUFB7/PSMC3/SDHD/KRAS/PSMD1/ATP5F1E/COX8A/WNT5B/ATF4/MCU/KLC1/NDUFS1/SDHA/NDUFA13/NDUFV3/PSMD4/DVL2/NDUFB9/HSD17B10/ADRM1/ATP5MC2/ATG2B/APP/CASP8/NDUFS6/NDUFS5/DDIT3/PSMB6/NDUFB11/NDUFV2/PSMD14/RTN4/AKT1/ITPR…	PB/PC
hsa05022	hsa05022	Pathways of neurodegeneration - multiple diseases	373	0.269096	1.9922	4.91881e-12	1.83801e-10	1.17118e-10	2709	tags=33%, list=16%, signal=29%	CSNK1E/ATG2A/ATXN1/BRAF/BCL2L1/MAP2K2/ERN1/MAPK9/MAP1LC3B/MAPK8/RB1CC1/ATG13/CSNK1A1/ATF6/ULK1/DNAH7/RAC1/PPP3R1/UBE2L3/TUBA4A/CACNA1F/DERL1/MAP3K5/UBE2G1/GSK3B/NDUFS2/WDR41/SQSTM1/EIF2AK3/VDAC3/AMBRA1/NDUFS8/NDUFA3/WIPI1/UBC/RAF1/NDUFB7/HTT/PINK1/PSMC3/SDHD/RAB1A/KRAS/PSMD1/ATP5F1E/COX8A/WNT5B/ACTR1B/ATF4/MCU/KLC1/NDUFS1/SDHA/MAPK14/NDUFA13/NDUFV3/PSMD4/DVL2/NDUFB9/HSD17B10/MAP2K3/ADRM1/ATP5MC2/…	PB/PC
hsa05208	hsa05208	Chemical carcinogenesis - reactive oxygen species	182	0.35082	2.36836	8.84931e-12	2.29401e-10	1.46175e-10	2694	tags=38%, list=16%, signal=32%	BRAF/MAP2K2/MAP2K4/SOS2/MAPK9/MAPK8/CBR1/RAC1/PDPK1/FOS/MAP3K5/FOXO3/NDUFS2/VDAC3/NDUFS8/NDUFA3/ABL2/RAF1/NDUFB7/SDHD/KRAS/ATP5F1E/COX8A/NDUFS1/SDHA/MAPK14/GRB2/NDUFA13/NDUFV3/VEGFA/GSTM4/NDUFB9/ATP5MC2/JUN/NDUFS6/NDUFS5/NDUFB11/NDUFV2/PRKCD/AKT1/SOS1/ATP5PB/HIF1A/EPHX2/ATP5MC3/ATP5PF/SDHC/NDUFA7/NDUFB4/NDUFA1/NDUFA10/NDUFB8/PTPRJ/NDUFB3/MAP3K14/UQCR11/VDAC1/NCF1/AKR1A1/CYBA/GSTM2/NDUFA9/NDUFV1/N…	PB/PC
hsa04932	hsa04932	Non-alcoholic fatty liver disease	133	0.407151	2.61843	1.46661e-11	3.53033e-10	2.24953e-10	2536	tags=39%, list=15%, signal=34%	SOCS3/BCL2L11/ERN1/MAPK9/MAPK8/INSR/RAC1/FOS/MAP3K5/GSK3B/MLXIP/NDUFS2/ITCH/EIF2AK3/SREBF1/NDUFS8/NDUFA3/NDUFB7/SDHD/COX8A/ATF4/NDUFS1/SDHA/MAPK14/NDUFA13/NDUFV3/NDUFB9/JUN/CASP8/NDUFS6/NDUFS5/DDIT3/BAX/NDUFB11/NDUFV2/AKT1/BID/MLX/SDHC/NDUFA7/NDUFB4/NDUFA1/NDUFA10/NDUFB8/NDUFB3/XBP1/UQCR11/NDUFA9/NDUFV1/NDUFA11/NDUFA12/PIK3R1	PB/PC
hsa04714	hsa04714	Thermogenesis	187	0.345609	2.33414	2.34401e-11	5.26621e-10	3.35564e-10	2694	tags=39%, list=16%, signal=33%	GNAS/SOS2/RHEB/MLST8/MAP3K5/PRKACB/COX14/NDUFS2/NDUFS8/COA1/NDUFA3/CREB3/RPS6KA6/NDUFB7/RPTOR/SDHD/TSC2/KRAS/FRS2/ATP5F1E/COX8A/NDUFS1/SDHA/MAPK14/GRB2/NDUFA13/NDUFV3/NDUFB9/MAP2K3/ATP5MC2/NDUFAF1/TSC1/NDUFAF3/SMARCA4/NDUFS6/NDUFS5/NDUFAF8/CREB3L2/SMARCD1/COX17/NDUFAF5/NDUFB11/RPS6KB2/NDUFV2/ATP5ME/ATP5MG/SOS1/ATP5PB/ACSL3/ATP5MC3/ATP5MF/ATP5PF/SDHC/CREB1/NDUFA7/NDUFB4/NDUFA1/NDUFA10/NDUFB8/NDUFB…	PB/PC
hsa00190	hsa00190	Oxidative phosphorylation	107	0.437669	2.72854	5.0126e-11	1.05578e-09	6.72743e-10	2736	tags=45%, list=16%, signal=38%	TCIRG1/ATP6V1H/ATP6AP1/NDUFS2/ATP6V1D/NDUFS8/NDUFA3/NDUFB7/SDHD/ATP5F1E/COX8A/NDUFS1/SDHA/NDUFA13/NDUFV3/NDUFB9/ATP5MC2/NDUFS6/NDUFS5/COX17/NDUFB11/NDUFV2/ATP5ME/ATP6V0B/ATP5MG/ATP5PB/ATP5MC3/ATP5MF/ATP5PF/SDHC/NDUFA7/NDUFB4/NDUFA1/NDUFA10/NDUFB8/ATP6V0D1/NDUFB3/UQCR11/ATP6V1F/ATP6V1E1/NDUFA9/COX15/NDUFV1/NDUFA11/NDUFA12/UQCRB/NDUFA8/ATP6V1E2	PB/PC
hsa05016	hsa05016	Huntington disease	250	0.278128	2.00312	1.07093e-08	1.44361e-07	9.19871e-08	2709	tags=34%, list=16%, signal=29%	ATG2A/AP2A1/ERN1/MAPK9/MAPK8/RB1CC1/POLR2L/ATG13/ULK1/DNAH7/EP300/TUBA4A/MAP3K5/NDUFS2/VDAC3/CREBBP/AMBRA1/NDUFS8/NDUFA3/CREB3/WIPI1/NDUFB7/HTT/PSMC3/SDHD/PSMD1/ATP5F1E/COX8A/ACTR1B/SP1/KLC1/NDUFS1/SDHA/BBC3/NDUFA13/NDUFV3/PSMD4/NDUFB9/ADRM1/ATP5MC2/ATG2B/CASP8/NDUFS6/NDUFS5/CREB3L2/PSMB6/BAX/NDUFB11/DCTN4/NDUFV2/PSMD14/ATP5PB/PSMA6/DCTN3/ATP5MC3/KLC2/ATP5PF/SDHC/CREB1/NDUFA7/NDUFB4/PSMB1/NDUFA1/…	PB/PC
hsa05014	hsa05014	Amyotrophic lateral sclerosis	305	0.254144	1.84244	1.59216e-08	1.91627e-07	1.22105e-07	2709	tags=35%, list=16%, signal=30%	ATG2A/BCL2L1/ERN1/MAP1LC3B/RB1CC1/ATG13/ATF6/ULK1/SEC13/DNAH7/RAC1/PPP3R1/TUBA4A/DERL1/MAP3K5/NDUFS2/WDR41/SQSTM1/EIF2AK3/AMBRA1/NDUFS8/NDUFA3/NUP133/WIPI1/NDUFB7/PINK1/PSMC3/SDHD/RAB1A/PSMD1/ATP5F1E/COX8A/ACTR1B/ATF4/MCU/KLC1/NDUFS1/SDHA/MAPK14/NDUFA13/NDUFV3/NUP85/PSMD4/NDUFB9/MAP2K3/ADRM1/ATP5MC2/ATG2B/NDUFS6/NDUFS5/NUP54/DDIT3/PSMB6/BAX/NDUFB11/ANG/DCTN4/NDUFV2/PSMD14/TOMM40/ITPR3/UBQLN1/TBK1…	PB/PC
hsa05020	hsa05020	Prion disease	220	0.282234	1.97046	6.2236e-08	6.99118e-07	4.45479e-07	2709	tags=36%, list=16%, signal=31%	MAPK9/MAPK8/NCF4/RAC1/PPP3R1/TUBA4A/CACNA1F/GSK3B/PRKACB/NDUFS2/EIF2AK3/LAMC1/VDAC3/NDUFS8/NDUFA3/CREB3/NDUFB7/PSMC3/SDHD/PSMD1/ATP5F1E/COX8A/ATF4/MCU/KLC1/NDUFS1/SDHA/MAPK14/NDUFA13/NDUFV3/PSMD4/NDUFB9/ADRM1/ATP5MC2/NDUFS6/NDUFS5/CREB3L2/DDIT3/PSMB6/BAX/NDUFB11/NDUFV2/PRKCD/PSMD14/ITPR3/ATP5PB/PSMA6/ATP5MC3/KLC2/ATP5PF/SDHC/CREB1/NDUFA7/NDUFB4/PSMB1/NDUFA1/NDUFA10/PSMD6/NDUFB8/NDUFB3/PSMC1/PSMD8…	PB/PC
hsa05415	hsa05415	Diabetic cardiomyopathy	163	0.313182	2.09206	6.86594e-08	7.46394e-07	4.75603e-07	3381	tags=45%, list=19%, signal=36%	MAPK9/MAPK8/CTSD/INSR/NCF4/RAC1/PPP1CC/GSK3B/NDUFS2/VDAC3/NDUFS8/NDUFA3/NDUFB7/SDHD/ATP5F1E/COX8A/SP1/NDUFS1/SDHA/MAPK14/NDUFA13/NDUFV3/NDUFB9/ATP5MC2/NDUFS6/NDUFS5/MPC2/NDUFB11/CAMK2G/NDUFV2/PRKCD/AKT1/ATP5PB/ATP5MC3/ATP5PF/SDHC/PDHA1/NDUFA7/NDUFB4/NDUFA1/NDUFA10/NDUFB8/NDUFB3/UQCR11/VDAC1/PTPA/NCF1/CYBA/NDUFA9/NDUFV1/ATP2A3/NDUFA11/NDUFA12/PIK3R1/PPP1CB/UQCRB/NDUFA8/GAPDH/GFPT1/COX7A2L/PTEN/PDH…	PB/PC
hsa04010	hsa04010	MAPK signaling pathway	212	0.28264	1.98395	7.66492e-08	8.07212e-07	5.14357e-07	1449	tags=24%, list=8%, signal=22%	MAP4K3/MAPKAPK2/BRAF/MAP2K2/MAP2K4/SOS2/MAPK9/RASGRP3/MAPK8/DUSP3/INSR/RELB/IRAK1/JUND/MAP3K3/RAC1/RAPGEF2/PTPN7/PPP3R1/DUSP2/FOS/RASA2/CACNA1F/VEGFB/MAP3K5/PRKACB/PPM1A/MAP3K21/STK3/NF1/MAP3K9/MAP3K2/ELK1/NLK/DUSP5/EFNA4/RAF1/ARRB2/RPS6KA6/GADD45A/GADD45B/KRAS/ATF4/MAPK14/GRB2/MAX/VEGFA/MAP2K3/FLT3LG/JUN	PB/PC
hsa00513	hsa00513	Various types of N-glycan biosynthesis	36	0.574079	2.77786	2.33107e-07	2.3105e-06	1.47225e-06	3178	tags=50%, list=18%, signal=41%	MAN2A1/MGAT1/RPN2/FUT8/ALG9/HEXB/MAN1A2/B4GALT3/DAD1/OSTC/HEXA/RPN1/B4GALT2/HEXD/DDOST/ALG1/STT3B/MGAT4A	PB/PC
hsa04142	hsa04142	Lysosome	117	0.346409	2.1902	2.89297e-07	2.78552e-06	1.77494e-06	2756	tags=41%, list=16%, signal=35%	ARSA/TCIRG1/IGF2R/NEU1/CTSD/NPC2/GLB1/ATP6V1H/ATP6AP1/NAGLU/ENTPD4/AP4S1/DNASE2/CTSW/SCARB2/AP1G1/GLA/HEXB/AP3D1/GM2A/SMPD1/NAGPA/AP4E1/AP3B1/MAN2B1/GNPTAB/CD63/ATP6V0B/NAGA/NCOA7/FUCA2/LAPTM4A/CLN5/PSAP/MFSD8/HEXA/FUCA1/ATP6V0D1/AP1G2/CTSA/CTSB/AGA/CLTA/MANBA/GUSB/GGA2/ARSB/CLN3	PB/PC
hsa04910	hsa04910	Insulin signaling pathway	112	0.352908	2.2191	3.82339e-07	3.57912e-06	2.28062e-06	1873	tags=29%, list=11%, signal=26%	SOCS3/BRAF/MAP2K2/SOS2/MAPK9/MAPK8/FLOT1/INSR/INPPL1/RAPGEF1/PDPK1/RHEB/PRKCI/PPP1CC/GSK3B/PRKACB/ELK1/SREBF1/ACACB/RAF1/RPTOR/G6PC3/TSC2/KRAS/FLOT2/GRB2/PHKG2/TSC1/RPS6KB2/MKNK2/FOXO1/AKT1/SOS1	PB/PC
hsa04137	hsa04137	Mitophagy - animal	97	0.376899	2.28066	4.30894e-07	3.92463e-06	2.50078e-06	1934	tags=32%, list=11%, signal=29%	CCZ1/BCL2L1/MAPK9/MAP1LC3B/TBC1D15/MAPK8/ULK1/OPA1/GABARAPL2/ATG9A/FOXO3/RAB7A/SQSTM1/EIF2AK3/AMFR/AMBRA1/FKBP8/SMURF1/UBC/PINK1/KRAS/ATF4/BNIP3L/SP1/RABGEF1/BCL2L13/JUN/HUWE1/TOMM40/TBK1/HIF1A	PB/PC
hsa04136	hsa04136	Autophagy - other	31	0.595025	2.75151	6.32606e-07	5.46636e-06	3.48317e-06	3589	tags=65%, list=21%, signal=51%	ATG2A/ATG13/GABARAPL2/MLST8/ATG9A/WIPI1/RPTOR/ATG4A/ATG2B/PPP2CA/ATG4D/WIPI2/PIK3R4/ATG3/ATG101/BECN1/MTOR/GABARAP/GABARAPL1/PIK3C3	PB/PC
hsa05210	hsa05210	Colorectal cancer	81	0.367804	2.1644	3.59428e-06	2.88398e-05	1.83768e-05	1873	tags=28%, list=11%, signal=25%	CDKN1A/BCL2L11/BRAF/MAP2K2/SOS2/MAPK9/MAPK8/RAC1/FOS/DCC/GSK3B/RAF1/MSH3/GADD45A/GADD45B/KRAS/BBC3/GRB2/JUN/BAX/RPS6KB2/AKT1/SOS1	PB/PC
hsa05213	hsa05213	Endometrial cancer	56	0.43142	2.33972	6.58087e-06	4.8212e-05	3.07207e-05	1873	tags=32%, list=11%, signal=29%	CDKN1A/BRAF/MAP2K2/SOS2/PDPK1/CDH1/GSK3B/FOXO3/ELK1/CTNNA1/RAF1/GADD45A/GADD45B/KRAS/GRB2/BAX/AKT1/SOS1	PB/PC
hsa05160	hsa05160	Hepatitis C	117	0.314705	1.98975	6.4962e-06	4.8212e-05	3.07207e-05	1962	tags=26%, list=11%, signal=24%	RSAD2/SOCS3/CDKN1A/LDLR/BRAF/MAP2K2/PPP2R2A/SOS2/MX2/PPP2R2D/YWHAH/GSK3B/CDK6/MX1/EIF2AK3/IFNAR2/IRF7/RAF1/CLDN15/KRAS/CFLAR/GRB2/CASP8/IFIT1/BAX/TICAM1/AKT1/TBK1/SOS1/PPP2CA/BID	PB/PC
hsa04722	hsa04722	Neurotrophin signaling pathway	103	0.332686	2.06155	7.82291e-06	5.60919e-05	3.57418e-05	1873	tags=30%, list=11%, signal=27%	MAPKAPK2/BRAF/MAP2K2/SOS2/MAPK9/TP73/MAPK8/IRAK1/MAP3K3/RAPGEF1/RAC1/PDPK1/MAP3K5/GSK3B/FOXO3/GAB1/MAGED1/RAF1/RPS6KA6/KRAS/FRS2/ATF4/MAPK14/IRAK2/GRB2/JUN/BAX/CAMK2G/PRKCD/AKT1/SOS1	PB/PC
hsa04150	hsa04150	mTOR signaling pathway	129	0.288205	1.85001	2.22643e-05	0.000156314	9.96036e-05	1937	tags=26%, list=11%, signal=24%	DEPTOR/RICTOR/BRAF/MAP2K2/SOS2/INSR/SLC7A5/ULK1/SEC13/PDPK1/RHEB/MLST8/ATP6V1H/GSK3B/SLC3A2/ATP6V1D/CASTOR2/SGK1/RAF1/RPS6KA6/SESN2/RPTOR/TSC2/KRAS/WNT5B/GRB2/DVL2/SLC38A9/TSC1/LAMTOR5/RPS6KB2/AKT1/SOS1/LPIN1	PB/PC
hsa04068	hsa04068	FoxO signaling pathway	112	0.308913	1.94246	2.55055e-05	0.000175416	0.000111775	1266	tags=22%, list=7%, signal=21%	CDKN1A/CSNK1E/BCL2L11/BRAF/MAP2K2/SOS2/MAPK9/MAPK8/INSR/PDPK1/TNFSF10/GABARAPL2/EP300/FOXO3/SGK1/CREBBP/NLK/RAF1/GADD45A/G6PC3/GADD45B/KRAS/FBXO32/MAPK14/GRB2	PB/PC
hsa05017	hsa05017	Spinocerebellar ataxia	120	0.300651	1.90686	2.64193e-05	0.000178066	0.000113464	2536	tags=35%, list=15%, signal=30%	ATG2A/ATXN1/ERN1/MAPK9/MAPK8/RB1CC1/ATG13/ULK1/OPA1/MAP3K5/VDAC3/AMBRA1/WIPI1/PSMC3/PSMD1/MCU/SP1/PSMD4/ADRM1/ATG2B/PSMB6/PUM2/RORA/PSMD14/ATXN1L/AKT1/ITPR3/PSMA6/CIC/NOP56/PSMB1/PSMD6/PSMC1/XBP1/PSMD8/VDAC1/NRBF2/WIPI2/ITPR2/ATP2A3/PSMC6/PIK3R1	PB/PC
hsa04935	hsa04935	Growth hormone synthesis, secretion and action	88	0.330435	1.98404	4.72842e-05	0.000312447	0.000199091	1873	tags=28%, list=11%, signal=25%	SOCS3/GNAS/MAP2K2/MAP2K4/SOS2/MAPK9/MAPK8/FOS/EP300/CACNA1F/GSK3B/PRKACB/CREBBP/CREB3/RAF1/KRAS/ATF4/STAT5A/MAPK14/GRB2/MAP2K3/CREB3L2/AKT1/ITPR3/SOS1	PB/PC
hsa00511	hsa00511	Other glycan degradation	15	0.67236	2.50115	6.06637e-05	0.000393147	0.000250514	2674	tags=87%, list=15%, signal=73%	NEU1/GLB1/ENGASE/HEXB/NEU3/MAN2B1/MAN2C1/FUCA2/HEXA/FUCA1/AGA/MANBA/HEXD	PB/PC
hsa05167	hsa05167	Kaposi sarcoma-associated herpesvirus infection	157	0.252414	1.66351	0.000124857	0.0007792	0.000496507	2837	tags=32%, list=16%, signal=27%	CDKN1A/MAPKAPK2/MAP2K2/MAP2K4/MAPK9/MAP1LC3B/GNB2/MAPK8/IL6ST/RAC1/PPP3R1/FOS/EP300/GSK3B/CDK6/IFNGR1/CLEC2B/IFNAR2/CREBBP/IRF7/UBC/RAF1/KRAS/MAPK14/VEGFA/JUN/CASP8/BAX/PIK3R5/TICAM1/AKT1/ITPR3/TBK1/HIF1A/BID/CREB1/STAT3/STAT2/CALM1/ITPR2/TRAF3/CASP9/PIK3R1/MAP2K7/UBB/PPP3CA/PLCG2/GNB1/HLA-C/PIK3CG/ICAM1	PB/PC
hsa05231	hsa05231	Choline metabolism in cancer	79	0.329549	1.91898	0.000150063	0.000919476	0.000585891	2019	tags=32%, list=12%, signal=28%	DGKZ/DGKA/MAP2K2/SOS2/MAPK9/MAPK8/RAC1/PDPK1/RHEB/FOS/LYPLA1/RAF1/TSC2/KRAS/SP1/GRB2/TSC1/WAS/JUN/RPS6KB2/DGKD/AKT1/SOS1/HIF1A/SLC22A5	PB/PC
hsa01522	hsa01522	Endocrine resistance	78	0.322992	1.88145	0.00018564	0.00111715	0.000711852	1873	tags=29%, list=11%, signal=26%	CDKN1A/GNAS/BRAF/MAP2K2/SOS2/MAPK9/MAPK8/NCOA3/FOS/PRKACB/ESR1/CARM1/RAF1/KRAS/SP1/MAPK14/GRB2/JUN/BAX/RPS6KB2/NCOR1/AKT1/SOS1	PB/PC
hsa04912	hsa04912	GnRH signaling pathway	69	0.330901	1.87282	0.000291334	0.00172245	0.00109755	1873	tags=32%, list=11%, signal=29%	GNAS/MAP2K2/MAP2K4/SOS2/MAPK9/MAPK8/MAP3K3/CACNA1F/PRKACB/MAP3K2/ELK1/RAF1/KRAS/ATF4/MAPK14/GRB2/MAP2K3/JUN/CAMK2G/PRKCD/ITPR3/SOS1	PB/PC
hsa05211	hsa05211	Renal cell carcinoma	63	0.350889	1.9441	0.000330979	0.0019231	0.0012254	1934	tags=30%, list=11%, signal=27%	CDKN1A/BRAF/MAP2K2/SOS2/RAPGEF1/RAC1/EP300/ELOC/GAB1/CREBBP/RAF1/KRAS/GRB2/VEGFA/JUN/AKT1/CUL2/SOS1/HIF1A	PB/PC
hsa04120	hsa04120	Ubiquitin mediated proteolysis	136	0.253922	1.63768	0.00045099	0.00253306	0.00161407	2668	tags=37%, list=15%, signal=31%	SOCS3/UBE2H/CDC34/PML/FBXW7/BIRC6/UBE2L3/ELOC/UBE2E3/UBE2G1/UBE2K/HERC1/ITCH/ANAPC11/UBE2F/SMURF1/UBR5/UBC/CUL5/WWP2/CUL3/PPIL2/SYVN1/ANAPC13/COP1/UBE2L6/HUWE1/PIAS2/UBE2M/CDC27/UBE2B/CUL2/PIAS3/UBE2E2/FANCL/HERC2/UBE2Q2/BIRC2/CUL7/MAP3K1/UBE2W/SIAH1/CBL/MDM2/ANAPC10/WWP1/UBE2N/UBB/UBE4B/PIAS1	PB/PC
hsa04330	hsa04330	Notch signaling pathway	51	0.370441	1.95852	0.000545604	0.00296562	0.0018897	1787	tags=31%, list=10%, signal=28%	MAML1/ATXN1/NCOR2/TLE4/SPEN/CIR1/EP300/ADAM17/ITCH/CREBBP/HES1/CTBP1/DVL2/NUMB/DTX3/ATXN1L	PB/PC
hsa01521	hsa01521	EGFR tyrosine kinase inhibitor resistance	63	0.342525	1.89776	0.000611145	0.00326914	0.0020831	1873	tags=29%, list=11%, signal=26%	GAS6/BCL2L11/BRAF/BCL2L1/MAP2K2/SOS2/GSK3B/FOXO3/GAB1/NF1/RAF1/KRAS/GRB2/VEGFA/BAX/RPS6KB2/AKT1/SOS1	PB/PC
hsa00310	hsa00310	Lysine degradation	54	0.354552	1.89334	0.00072677	0.0038269	0.0024385	1925	tags=28%, list=11%, signal=25%	KMT2C/EHMT1/PLOD3/EHMT2/SMYD3/ALDH1B1/EZH1/ALDH3A2/ALDH9A1/KMT5B/DLD/KMT5A/PLOD1/SETD1A/KMT2B	PB/PC
hsa00510	hsa00510	N-Glycan biosynthesis	48	0.37608	1.95856	0.000831611	0.00424626	0.00270572	3178	tags=42%, list=18%, signal=34%	MAN2A1/MGAT1/ST6GAL1/GANAB/RPN2/FUT8/ALG9/MAN1A2/B4GALT3/DAD1/OSTC/ALG5/RPN1/B4GALT2/DPM3/ALG8/DDOST/ALG1/STT3B/MGAT4A	PB/PC
hsa05224	hsa05224	Breast cancer	96	0.281589	1.70279	0.00104023	0.00523219	0.00333396	1873	tags=26%, list=11%, signal=23%	CDKN1A/BRAF/MAP2K2/SOS2/NCOA3/CSNK1A1/FOS/GSK3B/CDK6/ESR1/NCOA1/HES1/RAF1/GADD45A/GADD45B/KRAS/WNT5B/SP1/GRB2/DVL2/JUN/BAX/RPS6KB2/AKT1/SOS1	PB/PC
hsa04926	hsa04926	Relaxin signaling pathway	92	0.280728	1.69151	0.00113773	0.00563844	0.00359282	1873	tags=24%, list=11%, signal=21%	GNAS/MAP2K2/MAP2K4/SOS2/MAPK9/GNB2/MAPK8/FOS/VEGFB/PRKACB/CREB3/RAF1/ARRB2/KRAS/ATF4/MAPK14/GRB2/VEGFA/JUN/CREB3L2/AKT1/SOS1	PB/PC
hsa00020	hsa00020	Citrate cycle (TCA cycle)	27	0.455651	2.03153	0.00123037	0.00600921	0.00382908	2519	tags=44%, list=15%, signal=38%	DLAT/ACO2/SDHD/IDH2/DLD/SDHA/SUCLG1/IDH3A/SDHC/PDHA1/ACLY/OGDH	PB/PC
hsa04012	hsa04012	ErbB signaling pathway	68	0.312069	1.75567	0.00139557	0.00671866	0.00428114	1873	tags=29%, list=11%, signal=26%	CDKN1A/BRAF/MAP2K2/MAP2K4/SOS2/MAPK9/MAPK8/GSK3B/GAB1/ELK1/ABL2/RAF1/KRAS/STAT5A/GRB2/JUN/CAMK2G/RPS6KB2/AKT1/SOS1	PB/PC
hsa04917	hsa04917	Prolactin signaling pathway	54	0.340463	1.8181	0.00144137	0.00674641	0.00429882	1266	tags=26%, list=7%, signal=24%	SOCS3/MAP2K2/SOS2/MAPK9/MAPK8/FOS/GSK3B/FOXO3/ESR1/RAF1/KRAS/STAT5A/MAPK14/GRB2	PB/PC
hsa04211	hsa04211	Longevity regulating pathway	72	0.298543	1.70662	0.00143072	0.00674641	0.00429882	2143	tags=32%, list=12%, signal=28%	EHMT1/RB1CC1/INSR/ATG13/ULK1/EHMT2/RHEB/PRKACB/FOXO3/CREB3/SESN2/RPTOR/TSC2/KRAS/ATF4/TSC1/CREB3L2/BAX/RPS6KB2/FOXO1/AKT1/CREB1/SESN1	PB/PC
hsa05220	hsa05220	Chronic myeloid leukemia	73	0.300029	1.72356	0.00146721	0.00677329	0.00431595	1266	tags=21%, list=7%, signal=19%	CDKN1A/BRAF/BCL2L1/MAP2K2/GAB2/SOS2/RUNX1/CDK6/RAF1/GADD45A/GADD45B/KRAS/STAT5A/CTBP1/GRB2	PB/PC
hsa05417	hsa05417	Lipid and atherosclerosis	162	0.225676	1.50156	0.00181255	0.00825446	0.00525975	1675	tags=20%, list=10%, signal=19%	CCL3/ABCA1/LDLR/BCL2L1/MAP2K4/ERN1/MAPK9/MAPK8/ATF6/IRAK1/NCF4/RAC1/PDPK1/PPP3R1/TNFSF10/FOS/MAP3K5/GSK3B/POU2F1/EIF2AK3/IRF7/KRAS/ATF4/MAPK14/MAP2K3/JUN/CASP8/ABCG1/DDIT3/BAX/CAMK2G/TICAM1/CD40	PB/PC
hsa04931	hsa04931	Insulin resistance	87	0.279598	1.67199	0.00188707	0.00847924	0.00540298	2345	tags=29%, list=14%, signal=25%	SOCS3/MAPK9/MAPK8/INSR/PDPK1/PPP1CC/GSK3B/MLXIP/SREBF1/CREB3/ACACB/RPS6KA6/G6PC3/TRIB3/CREB3L2/RPS6KB2/PRKCD/FOXO1/AKT1/MLX/CREB1/SLC27A3/STAT3/RPS6KB1/PTPA	PB/PC
hsa00330	hsa00330	Arginine and proline metabolism	37	0.39123	1.90541	0.0024271	0.0106225	0.00676868	1969	tags=35%, list=11%, signal=31%	LAP3/SAT2/ALDH18A1/OAT/SAT1/ALDH1B1/SRM/ALDH3A2/ALDH9A1/P4HA1/ARG2/ODC1/PYCR1	PB/PC
hsa04664	hsa04664	Fc epsilon RI signaling pathway	55	0.332752	1.79016	0.00349232	0.0150886	0.00961448	1391	tags=27%, list=8%, signal=25%	MAP2K2/MAP2K4/GAB2/SOS2/MAPK9/MAPK8/RAC1/PDPK1/ALOX5AP/RAF1/KRAS/ALOX5/MAPK14/GRB2/MAP2K3	PB/PC
hsa03050	hsa03050	Proteasome	45	0.341568	1.74759	0.00365438	0.0155889	0.00993329	2510	tags=36%, list=14%, signal=30%	PSMC3/PSME1/PSME4/PSMD1/PSME2/PSMD4/ADRM1/PSMB6/PSMD14/PSMA6/PSMB10/PSMB1/PSMD6/PSMC1/PSMD8/PSMC6	PB/PC
hsa05110	hsa05110	Vibrio cholerae infection	43	0.357121	1.80708	0.00392376	0.0163248	0.0104022	2736	tags=42%, list=16%, signal=35%	GNAS/TCIRG1/ATP6V1H/ATP6AP1/PRKACB/ATP6V1D/SEC61A1/ATP6V0B/ARF1/KDELR2/ATP6V0D1/KDELR1/SEC61G/ATP6V1F/ATP6V1E1/ACTG1/PLCG2/ATP6V1E2	PB/PC
hsa04723	hsa04723	Retrograde endocannabinoid signaling	96	0.263609	1.59406	0.00406546	0.016708	0.0106464	2528	tags=32%, list=15%, signal=28%	MAPK9/GNB2/MAPK8/CACNA1F/PRKACB/NDUFS2/NDUFS8/NDUFA3/NDUFB7/NDUFS1/MAPK14/NDUFA13/NDUFV3/NDUFB9/NDUFS6/NDUFS5/GABRR2/NDUFB11/NDUFV2/ITPR3/NDUFA7/NDUFB4/NDUFA1/NDUFA10/NDUFB8/NDUFB3/NDUFA9/NDUFV1/ITPR2/NDUFA11/NDUFA12	PB/PC
hsa04915	hsa04915	Estrogen signaling pathway	83	0.266972	1.58269	0.0053437	0.0214384	0.0136606	1873	tags=27%, list=11%, signal=24%	GNAS/MAP2K2/SOS2/CTSD/NCOA3/FOS/PRKACB/ESR1/NCOA1/CREB3/RAF1/KRAS/ATF4/SP1/GRB2/JUN/NCOA2/CREB3L2/PRKCD/AKT1/ITPR3/SOS1	PB/PC
hsa00600	hsa00600	Sphingolipid metabolism	44	0.34482	1.75655	0.00642732	0.0248966	0.0158642	2065	tags=36%, list=12%, signal=32%	ARSA/NEU1/GLB1/CERS5/CERS6/CERK/GLA/HEXB/GM2A/SMPD1/NEU3/UGCG/KDSR/PSAP/ACER3/HEXA	PB/PC
hsa04144	hsa04144	Endocytosis	222	0.196917	1.37547	0.00685687	0.0262587	0.0167321	1104	tags=14%, list=6%, signal=13%	VPS37B/LDLR/SH3KBP1/CYTH4/AP2A1/ARPC5L/PML/ARF3/ARFGEF2/ACAP1/IGF2R/WASHC1/GBF1/CHMP2A/ARFGAP1/PRKCI/ARFGAP3/GRK6/ARPC5/ITCH/RAB7A/ARF4/ACTR3C/SH3GLB1/DNM2/EPN2/SMURF1/ARRB2/SNX4/RAB11FIP1	PB/PC
hsa05219	hsa05219	Bladder cancer	32	0.385076	1.80271	0.00798714	0.0302434	0.0192712	1350	tags=25%, list=8%, signal=23%	CDKN1A/BRAF/MAP2K2/TYMP/CDH1/RAF1/KRAS/VEGFA	PB/PC
hsa04710	hsa04710	Circadian rhythm	28	0.39514	1.78028	0.00948041	0.0336305	0.0214294	3206	tags=46%, list=18%, signal=38%	CSNK1E/NFIL3/BHLHE41/FBXL3/NR1D1/DBP/RORA/CREB1/CLOCK/CSNK1D/BTRC/NR1D2/PRKAG1	PB/PC
hsa05034	hsa05034	Alcoholism	75	0.265139	1.52623	0.00947739	0.0336305	0.0214294	1286	tags=21%, list=7%, signal=20%	GNAS/BRAF/SOS2/GNB2/PPP1CC/HDAC5/PRKACB/HDAC7/CREB3/RAF1/HDAC4/ADORA2A/KRAS/ATF4/GRB2/FOSB	PB/PC
hsa05223	hsa05223	Non-small cell lung cancer	66	0.286708	1.60144	0.0101365	0.0355835	0.0226739	1873	tags=26%, list=11%, signal=23%	CDKN1A/BRAF/MAP2K2/FHIT/SOS2/PDPK1/CDK6/FOXO3/RAF1/GADD45A/GADD45B/KRAS/STAT5A/GRB2/BAX/AKT1/SOS1	PB/PC
hsa04620	hsa04620	Toll-like receptor signaling pathway	80	0.261097	1.52827	0.0110246	0.038302	0.0244061	1859	tags=24%, list=11%, signal=21%	CCL3/MAP2K2/MAP2K4/MAPK9/MAPK8/IRAK1/RAC1/FOS/IFNAR2/IRF7/TOLLIP/MAPK14/MAP2K3/JUN/CASP8/TICAM1/CD40/AKT1/TBK1	PB/PC
hsa04728	hsa04728	Dopaminergic synapse	92	0.24639	1.48461	0.0114336	0.0389203	0.0248001	1912	tags=24%, list=11%, signal=21%	GNAS/PPP2R2A/MAPK9/GNB2/MAPK8/PPP2R2D/FOS/PPP1CC/GSK3B/PRKACB/CREB3/ARRB2/PPP2R5C/ATF4/MAPK14/PPP2R5E/CREB3L2/CAMK2G/PPP2R3C/AKT1/ITPR3/PPP2CA	PB/PC
hsa04210	hsa04210	Apoptosis	124	0.223753	1.42787	0.0116631	0.0393048	0.025045	1615	tags=21%, list=9%, signal=19%	BCL2L11/BCL2L1/MAP2K2/ERN1/MAPK9/MAPK8/CTSD/LMNA/PDPK1/TNFSF10/FOS/TUBA4A/MAP3K5/EIF2AK3/CTSW/RAF1/GADD45A/GADD45B/KRAS/ATF4/CFLAR/BBC3/JUN/CASP8/DDIT3/BAX	PB/PC
hsa00760	hsa00760	Nicotinate and nicotinamide metabolism	29	0.378059	1.71461	0.0118834	0.0396506	0.0252654	1245	tags=24%, list=7%, signal=22%	NAMPT/NADSYN1/NMRK1/NT5C2/SIRT2/CD38/SIRT7	PB/PC
hsa00030	hsa00030	Pentose phosphate pathway	26	0.380736	1.67794	0.0127778	0.0418069	0.0266394	1343	tags=23%, list=8%, signal=21%	SHPK/IDNK/TALDO1/RBKS/PGLS/TKT	PB/PC
hsa05216	hsa05216	Thyroid cancer	34	0.344121	1.64362	0.0127307	0.0418069	0.0266394	1655	tags=26%, list=10%, signal=24%	CDKN1A/BRAF/MAP2K2/CDH1/GADD45A/GADD45B/KRAS/BAX/TFG	PB/PC
hsa03060	hsa03060	Protein export	30	0.356019	1.63225	0.0139394	0.0449349	0.0286326	3545	tags=50%, list=20%, signal=40%	BAG6/SGTA/SEC63/SEC61A1/SPCS3/TMEM208/SRPRB/SEC61G/HSPA5/IMMP2L/SRP68/SEC61B/OXA1L/SEC11C/SRP19	PB/PC
hsa04928	hsa04928	Parathyroid hormone synthesis, secretion and action	80	0.25704	1.50453	0.0140005	0.0449349	0.0286326	1229	tags=19%, list=7%, signal=18%	CDKN1A/GNAS/BRAF/PDE4B/MEF2D/JUND/FOS/PRKACB/SGK1/CREB3/RAF1/ARRB2/ATF4/SP1/GATA3	PB/PC
hsa05215	hsa05215	Prostate cancer	75	0.255259	1.46936	0.014518	0.0461563	0.0294109	1873	tags=24%, list=11%, signal=22%	CDKN1A/BRAF/MAP2K2/SOS2/PDPK1/EP300/GSK3B/CREBBP/CREB3/RAF1/KRAS/ATF4/GRB2/ZEB1/CREB3L2/FOXO1/AKT1/SOS1	PB/PC
hsa04340	hsa04340	Hedgehog signaling pathway	36	0.335442	1.62314	0.0165453	0.0506889	0.032299	1181	tags=25%, list=7%, signal=23%	CSNK1E/CSNK1A1/CSNK1G2/IQCE/GSK3B/PRKACB/SMURF1/ARRB2/CUL3	PB/PC
hsa05212	hsa05212	Pancreatic cancer	72	0.259952	1.48601	0.0201485	0.0611715	0.0389785	1825	tags=21%, list=11%, signal=19%	CDKN1A/BRAF/BCL2L1/MAPK9/MAPK8/RAC1/CDK6/RAF1/GADD45A/GADD45B/KRAS/VEGFA/BAX/RPS6KB2/AKT1	PB/PC
hsa04148	hsa04148	Efferocytosis	122	0.218275	1.38992	0.0221741	0.06613	0.0421381	2080	tags=21%, list=12%, signal=19%	GAS6/MAPKAPK2/ABCA1/PECAM1/MAP2K2/ATP8A1/RAC1/DUSP2/ADAM17/ATP11B/RAB7A/SGK1/DUSP5/ELMO1/ATP11A/ALOX5/MAPK14/BSG/ARG2/XKR8/CAMK2G/ODC1/HIF1A/VPS39/TGFBRAP1/CREB1	PB/PC
hsa03015	hsa03015	mRNA surveillance pathway	85	0.240649	1.43958	0.0228137	0.0674405	0.0429732	1912	tags=24%, list=11%, signal=21%	MSI2/PPP2R2A/SMG6/PPP2R2D/PPP1CC/RNMT/UPF2/DAZAP1/DDX19B/PPP2R5C/UPF1/HBS1L/CPSF1/PPP2R5E/CSTF2/PAPOLA/PPP2R3C/PABPC4/CLP1/PPP2CA	PB/PC
hsa04071	hsa04071	Sphingolipid signaling pathway	104	0.228346	1.4195	0.0278689	0.0816679	0.0520389	1962	tags=22%, list=11%, signal=20%	MAP2K2/PPP2R2A/GAB2/MAPK9/MAPK8/CTSD/PPP2R2D/RAC1/PDPK1/MAP3K5/CERS5/RAF1/PPP2R5C/CERS6/KRAS/MAPK14/SMPD1/PPP2R5E/BAX/PPP2R3C/AKT1/PPP2CA/BID	PB/PC
hsa04022	hsa04022	cGMP-PKG signaling pathway	104	0.226821	1.41002	0.0295082	0.0857264	0.054625	2640	tags=28%, list=15%, signal=24%	MEF2B/MAP2K2/MEF2D/INSR/PPP3R1/PPP1CC/CACNA1F/VDAC3/CREB3/RAF1/ATF4/VASP/CREB3L2/PIK3R5/AKT1/ITPR3/RGS2/CREB1/ADRB2/ATP1B1/GNA12/VDAC1/CALM1/ITPR2/GTF2I/ATP2A3/ATP1B3/PPP3CA/PPP1CB	PB/PC
hsa00561	hsa00561	Glycerolipid metabolism	43	0.300079	1.51844	0.0302376	0.0863565	0.0550265	2723	tags=37%, list=16%, signal=31%	DGKZ/DGKA/ALDH1B1/ALDH3A2/ALDH9A1/PLPP5/GLA/GK/DGKD/LPIN1/DGAT1/AKR1A1/GPAT4/PNPLA2/AGPAT3/AGPAT2	PB/PC
hsa05226	hsa05226	Gastric cancer	100	0.229151	1.40151	0.0301109	0.0863565	0.0550265	1873	tags=21%, list=11%, signal=19%	CDKN1A/BRAF/MAP2K2/SOS2/CSNK1A1/CDH1/GSK3B/GAB1/CTNNA1/RAF1/GADD45A/GADD45B/KRAS/WNT5B/ABCB1/GRB2/DVL2/BAX/RPS6KB2/AKT1/SOS1	PB/PC
hsa04072	hsa04072	Phospholipase D signaling pathway	100	0.228995	1.40055	0.0316957	0.0897602	0.0571953	1873	tags=20%, list=11%, signal=18%	GNAS/CYTH4/DGKZ/DGKA/MAP2K2/GAB2/SOS2/INSR/RHEB/GAB1/DNM2/RAF1/TSC2/KRAS/GRB2/TSC1/PIK3R5/DGKD/AKT1/SOS1	PB/PC
hsa04979	hsa04979	Cholesterol metabolism	28	0.342822	1.54457	0.0327963	0.0914603	0.0582786	1829	tags=32%, list=11%, signal=29%	ABCA1/LDLR/NPC2/VDAC3/MYLIP/CETP/TSPO/STARD3/LRPAP1	PB/PC
hsa04310	hsa04310	Wnt signaling pathway	117	0.214861	1.35848	0.0342857	0.0947073	0.0603476	1449	tags=18%, list=8%, signal=17%	CSNK1E/TBL1XR1/MAPK9/TLE4/MCC/MAPK8/CSNK1A1/CCDC88C/RAC1/PPP3R1/EP300/TBL1X/GSK3B/SENP2/PRKACB/CREBBP/NLK/WNT5B/CTBP1/DVL2/JUN	PB/PC
hsa04216	hsa04216	Ferroptosis	35	0.311026	1.4914	0.0360183	0.0986844	0.0628818	850	tags=20%, list=5%, signal=19%	MAP1LC3B/SAT2/SLC39A8/LPCAT3/SAT1/SLC3A2/VDAC3	PB/PC
hsa04919	hsa04919	Thyroid hormone signaling pathway	104	0.220167	1.36866	0.0377049	0.101311	0.0645553	2568	tags=29%, list=15%, signal=25%	MAP2K2/NCOA3/MED13/PDPK1/RHEB/EP300/GSK3B/PRKACB/ESR1/MED27/MED16/NCOA1/CREBBP/RAF1/TSC2/KRAS/NCOA2/MED13L/NCOR1/FOXO1/AKT1/HIF1A/MED30/ATP1B1/ACTG1/ATP2A3/MDM2/CASP9/PIK3R1/ATP1B3	PB/PC
hsa04152	hsa04152	AMPK signaling pathway	97	0.223379	1.35169	0.0378788	0.101311	0.0645553	1912	tags=25%, list=11%, signal=22%	PPP2R2A/INSR/PPP2R2D/ULK1/PDPK1/RHEB/FOXO3/SREBF1/RAB2A/CREB3/ACACB/PPP2R5C/RPTOR/G6PC3/TSC2/PPP2R5E/TSC1/CREB3L2/RPS6KB2/PPP2R3C/FOXO1/AKT1/RAB10/PPP2CA	PB/PC
hsa05142	hsa05142	Chagas disease	81	0.230557	1.35675	0.0385078	0.102182	0.0651106	1912	tags=21%, list=11%, signal=19%	CCL3/GNAS/PPP2R2A/MAP2K4/MAPK9/MAPK8/PPP2R2D/IRAK1/FOS/IFNGR1/MAPK14/CFLAR/JUN/CASP8/TICAM1/AKT1/PPP2CA	PB/PC
hsa05218	hsa05218	Melanoma	50	0.274175	1.44332	0.0440352	0.115038	0.0733022	1103	tags=18%, list=6%, signal=17%	CDKN1A/BRAF/MAP2K2/CDH1/CDK6/RAF1/GADD45A/GADD45B/KRAS	PB/PC
hsa04215	hsa04215	Apoptosis - multiple species	28	0.328138	1.47841	0.0460299	0.119324	0.0760332	2201	tags=36%, list=13%, signal=31%	BCL2L11/BCL2L1/MAPK9/MAPK8/BIRC6/BBC3/CASP8/BAX/BID/BIRC2	PB/PC
hsa04927	hsa04927	Cortisol synthesis and secretion	34	0.300817	1.43679	0.0471038	0.121175	0.0772131	2458	tags=35%, list=14%, signal=30%	GNAS/LDLR/CACNA1F/PRKACB/CREB3/ATF4/SP1/CREB3L2/ITPR3/CREB1/NR4A1/ITPR2	PB/PC
hsa04913	hsa04913	Ovarian steroidogenesis	25	0.345128	1.5083	0.0490831	0.124368	0.0792477	1169	tags=20%, list=7%, signal=19%	GNAS/LDLR/INSR/PRKACB/ALOX5	PB/PC
hsa04930	hsa04930	Type II diabetes mellitus	33	0.297644	1.40099	0.0590122	0.146229	0.0931771	295	tags=12%, list=2%, signal=12%	SOCS3/MAPK9/MAPK8/INSR	PB/PC
hsa04380	hsa04380	Osteoclast differentiation	115	0.205213	1.29856	0.0601504	0.147024	0.0936837	2593	tags=26%, list=15%, signal=22%	SOCS3/GAB2/MAPK9/MAPK8/RELB/NCF4/JUND/RAC1/PPP3R1/FOS/SQSTM1/IFNGR1/IFNAR2/MAPK14/GRB2/FOSB/JUN/AKT1/ITPR3/FOSL2/CREB1/MAP3K14/STAT2/NCF1/CYBA/ITPR2/ATP2A3/PIK3R1/MAP2K7/PPP3CA	PB/PC
hsa04668	hsa04668	TNF signaling pathway	95	0.214392	1.29737	0.0602056	0.147024	0.0936837	1890	tags=23%, list=11%, signal=21%	SOCS3/BCL3/MAP2K4/MAPK9/MAPK8/FOS/MAP3K5/ADAM17/ITCH/CREB3/ATF4/MAPK14/CFLAR/NOD2/MLKL/MAP2K3/JUN/CASP8/CREB3L2/BAG4/AKT1/DNM1L	PB/PC
hsa00532	hsa00532	Glycosaminoglycan biosynthesis - chondroitin sulfate / dermatan sulfate	18	0.371484	1.46091	0.0637002	0.153336	0.0977056	951	tags=22%, list=5%, signal=21%	CHST11/CHPF/B4GALT7/CHPF2	PB/PC
hsa00620	hsa00620	Pyruvate metabolism	34	0.291049	1.39013	0.0636537	0.153336	0.0977056	2368	tags=35%, list=14%, signal=31%	ACYP2/ALDH1B1/DLAT/ACACB/ALDH3A2/ALDH9A1/DLD/GRHPR/HAGH/PDHA1/ADH5/AKR1A1	PB/PC
hsa04070	hsa04070	Phosphatidylinositol signaling system	86	0.215206	1.28559	0.0730117	0.168527	0.107386	2596	tags=26%, list=15%, signal=22%	DGKZ/DGKA/PIP4K2C/INPPL1/MTMR3/PI4K2A/MTMR14/PIP4P2/PI4KA/MTMR1/PI4KB/CDS2/IPPK/PIK3C2B/DGKD/ITPR3/PPIP5K1/CDIPT/CALM1/ITPR2/PIK3R1/MTMR6	PB/PC
hsa04630	hsa04630	JAK-STAT signaling pathway	100	0.208175	1.27322	0.0776545	0.176821	0.112671	2324	tags=25%, list=13%, signal=22%	SOCS3/CDKN1A/BCL2L1/SOS2/IL6ST/EP300/PTPN2/IFNGR1/IFNAR2/CREBBP/PIM1/RAF1/IL15RA/STAT5A/GRB2/CTF1/PIAS2/AKT1/SOS1/PIAS3/IL5RA/CCND2/STAT3/IL10RB/STAT2	PB/PC
hsa05163	hsa05163	Human cytomegalovirus infection	175	0.172732	1.16223	0.0849673	0.192174	0.122454	2536	tags=24%, list=15%, signal=21%	CDKN1A/CCL3/GNAS/MAP2K2/SOS2/GNB2/RAC1/PPP3R1/RHEB/GSK3B/CDK6/PRKACB/ELK1/CREB3/RAF1/TSC2/KRAS/ATF4/SP1/MAPK14/GRB2/VEGFA/TSC1/CASP8/CREB3L2/BAX/RPS6KB2/AKT1/ITPR3/TBK1/SOS1/BID/CREB1/STAT3/IL10RB/RPS6KB1/GNA12/CALM1/ITPR2/MDM2/CASP9/PIK3R1	PB/PC
hsa04922	hsa04922	Glucagon signaling pathway	75	0.221321	1.274	0.0861298	0.192901	0.122917	2156	tags=25%, list=12%, signal=22%	GNAS/PPP3R1/EP300/PPP4R3B/PRKACB/CREBBP/CREB3/ACACB/G6PC3/ATF4/PHKG2/CREB3L2/CAMK2G/FOXO1/AKT1/ITPR3/PDHA1/CREB1/PHKB	PB/PC
hsa05120	hsa05120	Epithelial cell signaling in Helicobacter pylori infection	56	0.242385	1.31453	0.0913749	0.201764	0.128564	799	tags=16%, list=5%, signal=15%	TCIRG1/MAP2K4/MAPK9/MAPK8/RAC1/ATP6V1H/ATP6AP1/ADAM17/ATP6V1D	PB/PC
hsa05225	hsa05225	Hepatocellular carcinoma	131	0.187981	1.20925	0.0942529	0.206255	0.131426	1873	tags=18%, list=11%, signal=16%	CDKN1A/BRAF/BCL2L1/MAP2K2/SOS2/CSNK1A1/GSK3B/CDK6/GAB1/ELK1/RAF1/GADD45A/GADD45B/KRAS/WNT5B/GRB2/DVL2/GSTM4/SMARCA4/SMARCD1/BAX/RPS6KB2/AKT1/SOS1	PB/PC
hsa04934	hsa04934	Cushing syndrome	100	0.200993	1.22929	0.10935	0.23472	0.149564	2133	tags=21%, list=12%, signal=19%	CDKN1A/GNAS/LDLR/BRAF/MAP2K2/CACNA1F/GSK3B/CDK6/PRKACB/CREB3/WNT5B/ATF4/SP1/DVL2/WDR5B/CREB3L2/CAMK2G/ITPR3/ARMC5/CREB1/AIP	PB/PC
hsa04130	hsa04130	SNARE interactions in vesicular transport	32	0.280076	1.31116	0.110769	0.236261	0.150546	2346	tags=31%, list=14%, signal=27%	SEC22B/STX11/BET1L/YKT6/VAMP5/BNIP1/SNAP23/VAMP1/STX5/VAMP8	PB/PC
hsa00071	hsa00071	Fatty acid degradation	34	0.270859	1.2937	0.118396	0.249155	0.158762	2305	tags=32%, list=13%, signal=28%	ACADVL/ALDH1B1/ACOX3/ALDH3A2/ALDH9A1/ECI1/HADHB/ACSL3/ACADS/ADH5/ECHS1	PB/PC
hsa04923	hsa04923	Regulation of lipolysis in adipocytes	34	0.269571	1.28755	0.119032	0.249155	0.158762	913	tags=15%, list=5%, signal=14%	GNAS/INSR/PRKACB/ABHD5/TSHR	PB/PC
hsa00604	hsa00604	Glycosphingolipid biosynthesis - ganglio series	12	0.388567	1.32993	0.128448	0.263944	0.168186	2685	tags=50%, list=15%, signal=42%	GLB1/ST6GALNAC4/HEXB/HEXA/ST3GAL2/B3GALT4	PB/PC
hsa05217	hsa05217	Basal cell carcinoma	37	0.256831	1.25084	0.134328	0.274355	0.17482	1615	tags=19%, list=9%, signal=17%	CDKN1A/GSK3B/GADD45A/GADD45B/WNT5B/DVL2/BAX	PB/PC
hsa04727	hsa04727	GABAergic synapse	51	0.234413	1.23934	0.136691	0.277498	0.176822	642	tags=14%, list=4%, signal=13%	GNB2/SLC38A2/SLC38A5/GABARAPL2/CACNA1F/PRKACB/GLS	PB/PC
hsa04921	hsa04921	Oxytocin signaling pathway	103	0.191533	1.18687	0.138211	0.278599	0.177523	1661	tags=17%, list=10%, signal=16%	CDKN1A/GNAS/MAP2K2/PPP3R1/FOS/PPP1CC/CACNA1F/PRKACB/CD38/ELK1/RAF1/MYL6B/KRAS/JUN/PPP1R12B/MYL6/CAMK2G/PIK3R5	PB/PC
hsa05031	hsa05031	Amphetamine addiction	44	0.245847	1.25237	0.141073	0.281311	0.179252	1642	tags=25%, list=9%, signal=23%	GNAS/PPP3R1/FOS/PPP1CC/PRKACB/CREB3/ATF4/FOSB/JUN/CREB3L2/CAMK2G	PB/PC
hsa03083	hsa03083	Polycomb repressive complex	78	0.203505	1.18542	0.157647	0.307093	0.19568	1824	tags=19%, list=11%, signal=17%	CBX4/RYBP/BCOR/CBX7/EP300/EZH1/CREBBP/ASXL1/PHC3/MAX/PCGF5/WDR5B/PHC2/L3MBTL2/SFMBT2	PB/PC
hsa04916	hsa04916	Melanogenesis	62	0.213149	1.18107	0.178739	0.344201	0.219325	1642	tags=21%, list=9%, signal=19%	GNAS/MAP2K2/EP300/GSK3B/PRKACB/CREBBP/CREB3/RAF1/KRAS/WNT5B/DVL2/CREB3L2/CAMK2G	PB/PC
hsa04530	hsa04530	Tight junction	125	0.177856	1.1387	0.185417	0.353025	0.224948	2066	tags=22%, list=12%, signal=20%	ARPC5L/PPP2R2A/MAPK9/MAPK8/PPP2R2D/RUNX1/RAC1/RAPGEF2/PRKCI/TUBA4A/MAP3K5/PRKACB/ARPC5/ACTR3C/RDX/MYL6B/CLDN15/VASP/TJAP1/WAS/JUN/MYL6/ACTN4/ARPC2/AFDN/PPP2CA/ITGB1/PARD6B	PB/PC
hsa05221	hsa05221	Acute myeloid leukemia	58	0.21204	1.15508	0.201585	0.379519	0.24183	1873	tags=22%, list=11%, signal=20%	BRAF/PML/MAP2K2/SOS2/RUNX1/PIM1/RAF1/KRAS/STAT5A/GRB2/RPS6KB2/AKT1/SOS1	PB/PC
hsa04612	hsa04612	Antigen processing and presentation	54	0.360413	2.6175	1.84511e-07	5.84899e-05	5.30226e-05	956	tags=43%, list=5%, signal=40%	HLA-DRB5/HLA-A/HLA-C/HSPA5/HLA-DQB1/HLA-DQA1/PDIA3/HSP90AB1/LGMN/CALR/HSP90AA1/TNF/B2M/PSME1/HLA-F/HLA-DRA/HLA-B/HLA-E/HLA-DPA1/HLA-DMA/PSME2/CD74/CTSS	Atypical
hsa04662	hsa04662	B cell receptor signaling pathway	77	0.256826	2.06916	7.85057e-06	0.00124432	0.001128	1112	tags=31%, list=6%, signal=29%	NFKBIA/LILRA4/JUN/CD81/FOS/AKT1/MAP2K2/IFITM1/CARD11/NFKB1/LILRB2/CD19/LYN/KRAS/AKT2/HRAS/CD79A/CD72/RAC1/PPP3CC/NRAS/AKT3/BCL10/RAF1	Atypical
hsa05210	hsa05210	Colorectal cancer	81	0.259082	2.06607	2.26789e-05	0.00239641	0.0021724	975	tags=23%, list=5%, signal=22%	PMAIP1/CDKN1A/AREG/JUN/CYCS/MAPK9/FOS/AKT1/MAP2K2/RHOA/MYC/TGFB1/KRAS/AKT2/HRAS/BBC3/RAC1/NRAS/AKT3	Atypical
hsa05332	hsa05332	Graft-versus-host disease	27	0.403614	2.28074	0.000114881	0.00520248	0.00471618	863	tags=44%, list=5%, signal=42%	HLA-DRB5/HLA-A/HLA-C/HLA-DQB1/HLA-DQA1/TNF/HLA-F/HLA-DRA/HLA-B/HLA-E/HLA-DPA1/HLA-DMA	Atypical
hsa05330	hsa05330	Allograft rejection	29	0.377572	2.20914	9.62915e-05	0.00520248	0.00471618	863	tags=41%, list=5%, signal=39%	HLA-DRB5/HLA-A/HLA-C/HLA-DQB1/HLA-DQA1/TNF/HLA-F/HLA-DRA/HLA-B/HLA-E/HLA-DPA1/HLA-DMA	Atypical
hsa05320	hsa05320	Autoimmune thyroid disease	28	0.37802	2.17734	0.00011119	0.00520248	0.00471618	863	tags=39%, list=5%, signal=37%	HLA-DRB5/HLA-A/HLA-C/HLA-DQB1/HLA-DQA1/HLA-F/HLA-DRA/HLA-B/HLA-E/HLA-DPA1/HLA-DMA	Atypical
hsa04940	hsa04940	Type I diabetes mellitus	31	0.357977	2.1694	0.000334798	0.0117923	0.01069	863	tags=39%, list=5%, signal=37%	HLA-DRB5/HLA-A/HLA-C/HLA-DQB1/HLA-DQA1/TNF/HLA-F/HLA-DRA/HLA-B/HLA-E/HLA-DPA1/HLA-DMA	Atypical
hsa04926	hsa04926	Relaxin signaling pathway	95	0.199908	1.62554	0.000514781	0.0163185	0.0147932	610	tags=16%, list=3%, signal=15%	VEGFB/GNAS/NFKBIA/CREB5/JUN/MAPK9/FOS/AKT1/MAP2K2/NFKB1/TGFB1/ATF4/KRAS/AKT2/HRAS	Atypical
hsa04657	hsa04657	IL-17 signaling pathway	59	0.243868	1.76555	0.000720162	0.0207538	0.0188138	815	tags=22%, list=4%, signal=21%	JUND/NFKBIA/JUN/MAPK9/FOS/TRAF6/HSP90AB1/NFKB1/HSP90AA1/MAPK6/TNF/FOSB/TRAF3	Atypical
hsa04625	hsa04625	C-type lectin receptor signaling pathway	84	0.205133	1.61885	0.00202418	0.0493588	0.044745	1112	tags=25%, list=6%, signal=24%	NFKBIA/BCL3/JUN/MAPK9/AKT1/IRF1/RHOA/RELB/NFKB1/TNF/KRAS/AKT2/CALM1/HRAS/CYLD/IRF9/PPP3CC/NRAS/AKT3/BCL10/RAF1	Atypical
hsa05310	hsa05310	Asthma	17	0.432774	1.99695	0.00280042	0.0557647	0.0505521	863	tags=41%, list=5%, signal=39%	HLA-DRB5/HLA-DQB1/HLA-DQA1/TNF/HLA-DRA/HLA-DPA1/HLA-DMA	Atypical
hsa05416	hsa05416	Viral myocarditis	58	0.225963	1.66224	0.00281462	0.0557647	0.0505521	863	tags=26%, list=5%, signal=25%	HLA-DRB5/CYCS/HLA-A/HLA-C/HLA-DQB1/HLA-DQA1/ITGAL/FYN/HLA-F/HLA-DRA/HLA-B/RAC1/HLA-E/HLA-DPA1/HLA-DMA	Atypical
hsa05321	hsa05321	Inflammatory bowel disease	49	0.2382	1.68039	0.00353088	0.0621828	0.0563702	895	tags=24%, list=5%, signal=23%	JUN/HLA-DRB5/STAT4/HLA-DQB1/HLA-DQA1/NFKB1/TGFB1/TNF/HLA-DRA/HLA-DPA1/HLA-DMA/IFNGR1	Atypical
hsa03050	hsa03050	Proteasome	45	0.250461	1.69797	0.00399212	0.0666054	0.0603794	8779	tags=87%, list=48%, signal=45%	PSMD7/POMP/PSMD1/PSME1/PSMD6/PSME2/PSMC1/PSMD14/PSME3/PSMB3/PSMB6/PSMB1/SEM1/PSMA3/PSMC3/ADRM1/PSMA6/PSMA7/PSMD8/PSMB8/PSMD2/PSMB10/PSMD11/PSMD13/PSMC5/PSMF1/PSMB7/PSMB2/PSMA1/PSMA5/PSMD9/PSMD12/PSMC6/PSMB9/PSMC2/PSMD4/PSMA2/PSMD3/PSME4	Atypical
hsa05323	hsa05323	Rheumatoid arthritis	62	0.22079	1.62589	0.00576913	0.0870864	0.078946	912	tags=26%, list=5%, signal=25%	JUN/HLA-DRB5/ATP6V0C/FOS/HLA-DQB1/HLA-DQA1/ITGAL/TGFB1/TNF/ATP6V1F/HLA-DRA/TCIRG1/HLA-DPA1/HLA-DMA/ATP6AP1/TNFSF13	Atypical
hsa05133	hsa05133	Pertussis	57	0.209426	1.53939	0.0144441	0.174487	0.158177	609	tags=19%, list=3%, signal=19%	JUN/MAPK9/LY96/FOS/IRAK1/IRF1/RHOA/TRAF6/NFKB1/TNF/CALM1	Atypical
hsa04928	hsa04928	Parathyroid hormone synthesis, secretion and action	83	0.189333	1.53377	0.0148617	0.174487	0.158177	203	tags=8%, list=1%, signal=8%	JUND/GNAS/CDKN1A/CREB5/FOS/NR4A2/RHOA	Atypical
hsa04672	hsa04672	Intestinal immune network for IgA production	39	0.245953	1.59999	0.0177393	0.193909	0.175783	912	tags=28%, list=5%, signal=27%	HLA-DRB5/CXCR4/HLA-DQB1/HLA-DQA1/TNFRSF13C/CCL28/TGFB1/HLA-DRA/HLA-DPA1/HLA-DMA/TNFSF13	Atypical
hsa03060	hsa03060	Protein export	30	0.284662	1.69931	0.0194924	0.199325	0.180693	5079	tags=73%, list=28%, signal=53%	HSPA5/GET4/SRPRA/SGTA/SPCS1/SEC61B/SEC61G/SRP14/SEC11C/BAG6/SPCS3/SEC62/OXA1L/TMEM208/SEC63/GET3/SRPRB/IMMP2L/SRP19/SRP72/SEC61A1/SRP9	Atypical
hsa05210	hsa05210	Colorectal cancer	82	0.328646	2.97044	2.31329e-10	7.03239e-08	6.3311e-08	475	tags=18%, list=2%, signal=18%	TCF7/CDKN1A/PMAIP1/AREG/FOS/BBC3/JUN/MAP2K2/AKT1/CYCS/BCL2L11/RHOA/BRAF/KRAS/TGFB1	cMBC
hsa04612	hsa04612	Antigen processing and presentation	57	0.37394	2.91942	5.6778e-09	8.63025e-07	7.76962e-07	865	tags=40%, list=5%, signal=39%	HSPA5/LGMN/HLA-A/HLA-C/TNF/HLA-DQB1/HLA-DRB5/CALR/HLA-DQA1/PSME1/PDIA3/HLA-E/PSME2/HLA-DRA/B2M/HLA-B/HLA-DMA/HSP90AB1/CD74/HLA-DPA1/RFX5/HLA-F/HSP90AA1	cMBC
hsa05140	hsa05140	Leishmaniasis	66	0.319958	2.67532	5.91248e-08	5.99131e-06	5.39384e-06	664	tags=26%, list=3%, signal=25%	NFKBIA/FOS/JUN/TNF/HLA-DQB1/HLA-DRB5/HLA-DQA1/ITGAM/MARCKSL1/NFKBIB/IRAK1/HLA-DRA/ITGB1/HLA-DMA/TGFB1/EEF1A1/HLA-DPA1	cMBC
hsa03050	hsa03050	Proteasome	45	0.376837	2.60149	3.69553e-07	2.80861e-05	2.52852e-05	7653	tags=91%, list=40%, signal=55%	PSME1/PSME2/PSMD14/PSMD7/PSMC3/PSMC6/PSMD6/POMP/PSMB6/PSMC1/PSMA1/PSMA3/PSMC2/PSMC5/ADRM1/PSMA6/PSMB10/PSMB1/PSMD11/PSMA7/PSMB3/PSMF1/PSMD4/PSMB9/PSMD3/PSMD1/PSMB2/PSMB7/PSMD13/PSMA2/PSMD8/SEM1/PSMD12/PSMD2/PSME3/IFNG/PSMC4/PSMB8/PSMA4/PSMD9/PSMA5	cMBC
hsa05330	hsa05330	Allograft rejection	30	0.465287	2.82668	7.8072e-07	4.74678e-05	4.27342e-05	779	tags=43%, list=4%, signal=42%	HLA-A/HLA-C/CD80/TNF/HLA-DQB1/HLA-DRB5/HLA-DQA1/HLA-E/HLA-DRA/HLA-B/HLA-DMA/HLA-DPA1/HLA-F	cMBC
hsa04625	hsa04625	C-type lectin receptor signaling pathway	85	0.242367	2.21768	1.7006e-06	7.38548e-05	6.64897e-05	537	tags=16%, list=3%, signal=16%	NFKBIA/IRF1/JUN/RELB/TNF/AKT1/PRKCD/BCL3/RHOA/BCL10/NFKB2/CALM1/KRAS/CALM3	cMBC
hsa04657	hsa04657	IL-17 signaling pathway	60	0.30805	2.5174	2.70246e-06	0.000102694	9.24526e-05	865	tags=22%, list=5%, signal=21%	JUND/NFKBIA/TNFAIP3/FOS/JUN/TNF/HSP90B1/HSP90AB1/MAPK6/FOSB/CEBPB/NFKB1/HSP90AA1	cMBC
hsa05332	hsa05332	Graft-versus-host disease	28	0.459198	2.73147	3.57652e-06	0.000120807	0.00010876	779	tags=46%, list=4%, signal=45%	HLA-A/HLA-C/CD80/TNF/HLA-DQB1/HLA-DRB5/HLA-DQA1/HLA-E/HLA-DRA/HLA-B/HLA-DMA/HLA-DPA1/HLA-F	cMBC
hsa04940	hsa04940	Type I diabetes mellitus	33	0.400113	2.49947	9.29961e-06	0.000282708	0.000254516	779	tags=39%, list=4%, signal=38%	HLA-A/HLA-C/CD80/TNF/HLA-DQB1/HLA-DRB5/HLA-DQA1/HLA-E/HLA-DRA/HLA-B/HLA-DMA/HLA-DPA1/HLA-F	cMBC
hsa04928	hsa04928	Parathyroid hormone synthesis, secretion and action	84	0.231653	2.10685	2.2304e-05	0.000616403	0.000554933	410	tags=11%, list=2%, signal=11%	JUND/PDE4D/GNAS/CDKN1A/EGR1/FOS/RHOA/MEF2C/BRAF	cMBC
hsa05320	hsa05320	Autoimmune thyroid disease	30	0.395077	2.40014	3.19755e-05	0.000810047	0.000729267	779	tags=40%, list=4%, signal=38%	HLA-A/HLA-C/CD80/HLA-DQB1/HLA-DRB5/HLA-DQA1/HLA-E/HLA-DRA/HLA-B/HLA-DMA/HLA-DPA1/HLA-F	cMBC
hsa04662	hsa04662	B cell receptor signaling pathway	76	0.228633	2.10249	0.000106099	0.00248107	0.00223365	452	tags=14%, list=2%, signal=14%	NFKBIA/CD81/FOS/JUN/NFKBIE/IFITM1/MAP2K2/AKT1/BCL10/NFKBIB/KRAS	cMBC
hsa05215	hsa05215	Prostate cancer	78	0.218302	2.02034	0.000144919	0.00314682	0.00283301	452	tags=12%, list=2%, signal=11%	NFKBIA/TCF7/CDKN1A/MAP2K2/AKT1/HSP90B1/BRAF/HSP90AB1/KRAS	cMBC
hsa04658	hsa04658	Th1 and Th2 cell differentiation	80	0.218892	2.06977	0.000350434	0.00665824	0.00599426	411	tags=15%, list=2%, signal=15%	NFKBIA/FOS/JUN/NFKBIE/RUNX3/HLA-DQB1/HLA-DRB5/HLA-DQA1/STAT4/NFKBIB/HLA-DRA/HLA-DMA	cMBC
hsa05142	hsa05142	Chagas disease	85	0.199463	1.82511	0.000333154	0.00665824	0.00599426	546	tags=14%, list=3%, signal=14%	NFKBIA/GNAS/FOS/JUN/TNF/AKT1/CALR/IRAK1/CFLAR/TGFB1/PPP2R2D/PPP2CA	cMBC
hsa05133	hsa05133	Pertussis	58	0.247368	2.01155	0.00041951	0.00750183	0.00675372	635	tags=21%, list=3%, signal=20%	IRF1/FOS/JUN/CFL2/TNF/ITGAM/RHOA/IRAK1/ITGB1/CALM1/CALM3/CFL1	cMBC
hsa03060	hsa03060	Protein export	30	0.34241	2.08019	0.000571482	0.0096517	0.0086892	9448	tags=93%, list=49%, signal=47%	HSPA5/SRP14/SPCS3/SEC61G/SEC11C/SRPRA/SEC63/SPCS1/SRP72/SRP19/SEC62/GET4/BAG6/SRP9/SPCS2/GET3/IMMP2L/IMMP1L/TMEM208/SEC61B/OXA1L/SGTA/SEC61A2/SEC61A1/SEC11A/SRP54/UBL4A/GET1	cMBC
hsa04622	hsa04622	RIG-I-like receptor signaling pathway	50	0.243234	1.77564	0.0012203	0.0195248	0.0175777	1099	tags=22%, list=6%, signal=21%	NFKBIA/TNF/DDX3X/IRF7/NFKBIB/NFKB1/ATG12/CYLD/PIN1/ATG5/RIPK1	cMBC
hsa05220	hsa05220	Chronic myeloid leukemia	74	0.207087	1.90293	0.00155865	0.0236915	0.0213289	475	tags=12%, list=2%, signal=12%	NFKBIA/CDKN1A/MAP2K2/AKT1/CTBP1/GAB2/BRAF/KRAS/TGFB1	cMBC
hsa05235	hsa05235	PD-L1 expression and PD-1 checkpoint pathway in cancer	84	0.189892	1.72704	0.00248602	0.0359881	0.0323993	452	tags=11%, list=2%, signal=11%	NFKBIA/FOS/JUN/NFKBIE/MAP2K2/AKT1/CSNK2A2/NFKBIB/KRAS	cMBC
hsa03015	hsa03015	mRNA surveillance pathway	85	0.178586	1.63408	0.00336252	0.0464639	0.0418304	9644	tags=84%, list=50%, signal=42%	ALYREF/DAZAP1/SAP18/SSU72/NXT1/FUS/SRRM1/PABPN1/PPP2R2D/PPP2CA/MAGOH/ETF1/DDX19B/RNGTT/PPP2R3C/RBM8A/RNMT/PABPC1/PYM1/PPP2R5C/PAPOLA/UPF2/NCBP1/HBS1L/PPP2R5A/PPP1CA/WDR33/NXT2/RNPS1/PNN/PPP2R1A/CPSF1/CLP1/PPP1CB/MAGOHB/SYMPK/CPSF6/PABPC4/UPF3B/PPP2R3B/CPSF4/SMG6/PPP2R5E/PCF11/FIP1L1/NUDT21/UPF3A/GSPT1/PPP1CC/TARDBP/PELO/PABPC1L/CPSF3/CSTF2/WDR82/NCBP2/DDX39B/UPF1/DDX19A/GSPT2/ACIN1/PAPOLG/SMG1/MS…	cMBC
hsa05321	hsa05321	Inflammatory bowel disease	50	0.228142	1.66547	0.00356259	0.0470882	0.0423924	808	tags=24%, list=4%, signal=23%	JUN/TNF/HLA-DQB1/HLA-DRB5/HLA-DQA1/STAT4/HLA-DRA/HLA-DMA/TGFB1/HLA-DPA1/IL2RG/NFKB1	cMBC
hsa05323	hsa05323	Rheumatoid arthritis	63	0.215553	1.76591	0.00393702	0.0498689	0.0448958	480	tags=19%, list=3%, signal=19%	FOS/JUN/CD80/TNF/HLA-DQB1/HLA-DRB5/HLA-DQA1/TCIRG1/HLA-DRA/HLA-DMA/TGFB1/ATP6V0C	cMBC
hsa05211	hsa05211	Renal cell carcinoma	63	0.211043	1.72896	0.00532704	0.0622854	0.0560741	475	tags=13%, list=2%, signal=12%	CDKN1A/JUN/MAP2K2/AKT1/CDC42/BRAF/KRAS/TGFB1	cMBC
hsa05216	hsa05216	Thyroid cancer	35	0.270927	1.72059	0.00707135	0.0741273	0.0667351	503	tags=17%, list=3%, signal=17%	TCF7/CDKN1A/MAP2K2/BRAF/KRAS/TPM3	cMBC
hsa05310	hsa05310	Asthma	19	0.364318	1.8123	0.00894926	0.0906858	0.0816424	664	tags=37%, list=3%, signal=36%	TNF/HLA-DQB1/HLA-DRB5/HLA-DQA1/HLA-DRA/HLA-DMA/HLA-DPA1	cMBC
hsa05416	hsa05416	Viral myocarditis	60	0.2087	1.70551	0.0124819	0.118578	0.106753	779	tags=23%, list=4%, signal=22%	HLA-A/HLA-C/CD80/CYCS/HLA-DQB1/HLA-DRB5/HLA-DQA1/HLA-E/HLA-DRA/HLA-B/HLA-DMA/HLA-DPA1/ACTB/HLA-F	cMBC
hsa05322	hsa05322	Systemic lupus erythematosus	36	0.238526	1.53064	0.0146397	0.130896	0.117843	713	tags=25%, list=4%, signal=24%	CD80/TNF/HLA-DQB1/HLA-DRB5/HLA-DQA1/HLA-DRA/HLA-DMA/HLA-DPA1/SNRPB	cMBC
hsa04912	hsa04912	GnRH signaling pathway	71	0.180892	1.59174	0.0154973	0.134605	0.121182	537	tags=13%, list=3%, signal=12%	GNAS/EGR1/JUN/MAP2K2/CDC42/PRKCD/CALM1/KRAS/CALM3	cMBC
hsa05213	hsa05213	Endometrial cancer	56	0.200145	1.55273	0.0181229	0.153037	0.137776	452	tags=11%, list=2%, signal=10%	TCF7/CDKN1A/MAP2K2/AKT1/BRAF/KRAS	cMBC
hsa00511	hsa00511	Other glycan degradation	16	0.354107	1.59737	0.0233463	0.181981	0.163834	7772	tags=88%, list=41%, signal=52%	NEU1/HEXD/MANBA/MAN2C1/AGA/MAN2B2/ENGASE/HEXB/FUCA2/GLB1/HEXA/GBA2/NEU3/MAN2B1	cMBC

## Sheet: Figure 3B
	Highlighted Columns Indicate Plotted Pathways
...1	ID	Description	setSize	enrichmentScore	NES	pvalue	p.adjust	qvalue	rank	leading_edge	core_enrichment	Sheet
hsa04612	hsa04612	Antigen processing and presentation	54	0.360413	2.6175	1.84511e-07	5.84899e-05	5.30226e-05	956	tags=43%, list=5%, signal=40%	HLA-DRB5/HLA-A/HLA-C/HSPA5/HLA-DQB1/HLA-DQA1/PDIA3/HSP90AB1/LGMN/CALR/HSP90AA1/TNF/B2M/PSME1/HLA-F/HLA-DRA/HLA-B/HLA-E/HLA-DPA1/HLA-DMA/PSME2/CD74/CTSS	Atypical
hsa05332	hsa05332	Graft-versus-host disease	27	0.403614	2.28074	0.000114881	0.00520248	0.00471618	863	tags=44%, list=5%, signal=42%	HLA-DRB5/HLA-A/HLA-C/HLA-DQB1/HLA-DQA1/TNF/HLA-F/HLA-DRA/HLA-B/HLA-E/HLA-DPA1/HLA-DMA	Atypical
hsa05330	hsa05330	Allograft rejection	29	0.377572	2.20914	9.62915e-05	0.00520248	0.00471618	863	tags=41%, list=5%, signal=39%	HLA-DRB5/HLA-A/HLA-C/HLA-DQB1/HLA-DQA1/TNF/HLA-F/HLA-DRA/HLA-B/HLA-E/HLA-DPA1/HLA-DMA	Atypical
hsa05320	hsa05320	Autoimmune thyroid disease	28	0.37802	2.17734	0.00011119	0.00520248	0.00471618	863	tags=39%, list=5%, signal=37%	HLA-DRB5/HLA-A/HLA-C/HLA-DQB1/HLA-DQA1/HLA-F/HLA-DRA/HLA-B/HLA-E/HLA-DPA1/HLA-DMA	Atypical
hsa04940	hsa04940	Type I diabetes mellitus	31	0.357977	2.1694	0.000334798	0.0117923	0.01069	863	tags=39%, list=5%, signal=37%	HLA-DRB5/HLA-A/HLA-C/HLA-DQB1/HLA-DQA1/TNF/HLA-F/HLA-DRA/HLA-B/HLA-E/HLA-DPA1/HLA-DMA	Atypical
hsa04662	hsa04662	B cell receptor signaling pathway	77	0.256826	2.06916	7.85057e-06	0.00124432	0.001128	1112	tags=31%, list=6%, signal=29%	NFKBIA/LILRA4/JUN/CD81/FOS/AKT1/MAP2K2/IFITM1/CARD11/NFKB1/LILRB2/CD19/LYN/KRAS/AKT2/HRAS/CD79A/CD72/RAC1/PPP3CC/NRAS/AKT3/BCL10/RAF1	Atypical
hsa05210	hsa05210	Colorectal cancer	81	0.259082	2.06607	2.26789e-05	0.00239641	0.0021724	975	tags=23%, list=5%, signal=22%	PMAIP1/CDKN1A/AREG/JUN/CYCS/MAPK9/FOS/AKT1/MAP2K2/RHOA/MYC/TGFB1/KRAS/AKT2/HRAS/BBC3/RAC1/NRAS/AKT3	Atypical
hsa05310	hsa05310	Asthma	17	0.432774	1.99695	0.00280042	0.0557647	0.0505521	863	tags=41%, list=5%, signal=39%	HLA-DRB5/HLA-DQB1/HLA-DQA1/TNF/HLA-DRA/HLA-DPA1/HLA-DMA	Atypical
hsa04657	hsa04657	IL-17 signaling pathway	59	0.243868	1.76555	0.000720162	0.0207538	0.0188138	815	tags=22%, list=4%, signal=21%	JUND/NFKBIA/JUN/MAPK9/FOS/TRAF6/HSP90AB1/NFKB1/HSP90AA1/MAPK6/TNF/FOSB/TRAF3	Atypical
hsa03060	hsa03060	Protein export	30	0.284662	1.69931	0.0194924	0.199325	0.180693	5079	tags=73%, list=28%, signal=53%	HSPA5/GET4/SRPRA/SGTA/SPCS1/SEC61B/SEC61G/SRP14/SEC11C/BAG6/SPCS3/SEC62/OXA1L/TMEM208/SEC63/GET3/SRPRB/IMMP2L/SRP19/SRP72/SEC61A1/SRP9	Atypical
hsa03050	hsa03050	Proteasome	45	0.250461	1.69797	0.00399212	0.0666054	0.0603794	8779	tags=87%, list=48%, signal=45%	PSMD7/POMP/PSMD1/PSME1/PSMD6/PSME2/PSMC1/PSMD14/PSME3/PSMB3/PSMB6/PSMB1/SEM1/PSMA3/PSMC3/ADRM1/PSMA6/PSMA7/PSMD8/PSMB8/PSMD2/PSMB10/PSMD11/PSMD13/PSMC5/PSMF1/PSMB7/PSMB2/PSMA1/PSMA5/PSMD9/PSMD12/PSMC6/PSMB9/PSMC2/PSMD4/PSMA2/PSMD3/PSME4	Atypical
hsa05321	hsa05321	Inflammatory bowel disease	49	0.2382	1.68039	0.00353088	0.0621828	0.0563702	895	tags=24%, list=5%, signal=23%	JUN/HLA-DRB5/STAT4/HLA-DQB1/HLA-DQA1/NFKB1/TGFB1/TNF/HLA-DRA/HLA-DPA1/HLA-DMA/IFNGR1	Atypical
hsa05416	hsa05416	Viral myocarditis	58	0.225963	1.66224	0.00281462	0.0557647	0.0505521	863	tags=26%, list=5%, signal=25%	HLA-DRB5/CYCS/HLA-A/HLA-C/HLA-DQB1/HLA-DQA1/ITGAL/FYN/HLA-F/HLA-DRA/HLA-B/RAC1/HLA-E/HLA-DPA1/HLA-DMA	Atypical
hsa05323	hsa05323	Rheumatoid arthritis	62	0.22079	1.62589	0.00576913	0.0870864	0.078946	912	tags=26%, list=5%, signal=25%	JUN/HLA-DRB5/ATP6V0C/FOS/HLA-DQB1/HLA-DQA1/ITGAL/TGFB1/TNF/ATP6V1F/HLA-DRA/TCIRG1/HLA-DPA1/HLA-DMA/ATP6AP1/TNFSF13	Atypical
hsa04926	hsa04926	Relaxin signaling pathway	95	0.199908	1.62554	0.000514781	0.0163185	0.0147932	610	tags=16%, list=3%, signal=15%	VEGFB/GNAS/NFKBIA/CREB5/JUN/MAPK9/FOS/AKT1/MAP2K2/NFKB1/TGFB1/ATF4/KRAS/AKT2/HRAS	Atypical
hsa04625	hsa04625	C-type lectin receptor signaling pathway	84	0.205133	1.61885	0.00202418	0.0493588	0.044745	1112	tags=25%, list=6%, signal=24%	NFKBIA/BCL3/JUN/MAPK9/AKT1/IRF1/RHOA/RELB/NFKB1/TNF/KRAS/AKT2/CALM1/HRAS/CYLD/IRF9/PPP3CC/NRAS/AKT3/BCL10/RAF1	Atypical
hsa04672	hsa04672	Intestinal immune network for IgA production	39	0.245953	1.59999	0.0177393	0.193909	0.175783	912	tags=28%, list=5%, signal=27%	HLA-DRB5/CXCR4/HLA-DQB1/HLA-DQA1/TNFRSF13C/CCL28/TGFB1/HLA-DRA/HLA-DPA1/HLA-DMA/TNFSF13	Atypical
hsa05133	hsa05133	Pertussis	57	0.209426	1.53939	0.0144441	0.174487	0.158177	609	tags=19%, list=3%, signal=19%	JUN/MAPK9/LY96/FOS/IRAK1/IRF1/RHOA/TRAF6/NFKB1/TNF/CALM1	Atypical
hsa04928	hsa04928	Parathyroid hormone synthesis, secretion and action	83	0.189333	1.53377	0.0148617	0.174487	0.158177	203	tags=8%, list=1%, signal=8%	JUND/GNAS/CDKN1A/CREB5/FOS/NR4A2/RHOA	Atypical
hsa05210	hsa05210	Colorectal cancer	82	0.328646	2.97044	2.31329e-10	7.03239e-08	6.3311e-08	475	tags=18%, list=2%, signal=18%	TCF7/CDKN1A/PMAIP1/AREG/FOS/BBC3/JUN/MAP2K2/AKT1/CYCS/BCL2L11/RHOA/BRAF/KRAS/TGFB1	cMBC
hsa04612	hsa04612	Antigen processing and presentation	57	0.37394	2.91942	5.6778e-09	8.63025e-07	7.76962e-07	865	tags=40%, list=5%, signal=39%	HSPA5/LGMN/HLA-A/HLA-C/TNF/HLA-DQB1/HLA-DRB5/CALR/HLA-DQA1/PSME1/PDIA3/HLA-E/PSME2/HLA-DRA/B2M/HLA-B/HLA-DMA/HSP90AB1/CD74/HLA-DPA1/RFX5/HLA-F/HSP90AA1	cMBC
hsa05330	hsa05330	Allograft rejection	30	0.465287	2.82668	7.8072e-07	4.74678e-05	4.27342e-05	779	tags=43%, list=4%, signal=42%	HLA-A/HLA-C/CD80/TNF/HLA-DQB1/HLA-DRB5/HLA-DQA1/HLA-E/HLA-DRA/HLA-B/HLA-DMA/HLA-DPA1/HLA-F	cMBC
hsa05332	hsa05332	Graft-versus-host disease	28	0.459198	2.73147	3.57652e-06	0.000120807	0.00010876	779	tags=46%, list=4%, signal=45%	HLA-A/HLA-C/CD80/TNF/HLA-DQB1/HLA-DRB5/HLA-DQA1/HLA-E/HLA-DRA/HLA-B/HLA-DMA/HLA-DPA1/HLA-F	cMBC
hsa05140	hsa05140	Leishmaniasis	66	0.319958	2.67532	5.91248e-08	5.99131e-06	5.39384e-06	664	tags=26%, list=3%, signal=25%	NFKBIA/FOS/JUN/TNF/HLA-DQB1/HLA-DRB5/HLA-DQA1/ITGAM/MARCKSL1/NFKBIB/IRAK1/HLA-DRA/ITGB1/HLA-DMA/TGFB1/EEF1A1/HLA-DPA1	cMBC
hsa03050	hsa03050	Proteasome	45	0.376837	2.60149	3.69553e-07	2.80861e-05	2.52852e-05	7653	tags=91%, list=40%, signal=55%	PSME1/PSME2/PSMD14/PSMD7/PSMC3/PSMC6/PSMD6/POMP/PSMB6/PSMC1/PSMA1/PSMA3/PSMC2/PSMC5/ADRM1/PSMA6/PSMB10/PSMB1/PSMD11/PSMA7/PSMB3/PSMF1/PSMD4/PSMB9/PSMD3/PSMD1/PSMB2/PSMB7/PSMD13/PSMA2/PSMD8/SEM1/PSMD12/PSMD2/PSME3/IFNG/PSMC4/PSMB8/PSMA4/PSMD9/PSMA5	cMBC
hsa04657	hsa04657	IL-17 signaling pathway	60	0.30805	2.5174	2.70246e-06	0.000102694	9.24526e-05	865	tags=22%, list=5%, signal=21%	JUND/NFKBIA/TNFAIP3/FOS/JUN/TNF/HSP90B1/HSP90AB1/MAPK6/FOSB/CEBPB/NFKB1/HSP90AA1	cMBC
hsa04940	hsa04940	Type I diabetes mellitus	33	0.400113	2.49947	9.29961e-06	0.000282708	0.000254516	779	tags=39%, list=4%, signal=38%	HLA-A/HLA-C/CD80/TNF/HLA-DQB1/HLA-DRB5/HLA-DQA1/HLA-E/HLA-DRA/HLA-B/HLA-DMA/HLA-DPA1/HLA-F	cMBC
hsa05320	hsa05320	Autoimmune thyroid disease	30	0.395077	2.40014	3.19755e-05	0.000810047	0.000729267	779	tags=40%, list=4%, signal=38%	HLA-A/HLA-C/CD80/HLA-DQB1/HLA-DRB5/HLA-DQA1/HLA-E/HLA-DRA/HLA-B/HLA-DMA/HLA-DPA1/HLA-F	cMBC
hsa04625	hsa04625	C-type lectin receptor signaling pathway	85	0.242367	2.21768	1.7006e-06	7.38548e-05	6.64897e-05	537	tags=16%, list=3%, signal=16%	NFKBIA/IRF1/JUN/RELB/TNF/AKT1/PRKCD/BCL3/RHOA/BCL10/NFKB2/CALM1/KRAS/CALM3	cMBC
hsa04928	hsa04928	Parathyroid hormone synthesis, secretion and action	84	0.231653	2.10685	2.2304e-05	0.000616403	0.000554933	410	tags=11%, list=2%, signal=11%	JUND/PDE4D/GNAS/CDKN1A/EGR1/FOS/RHOA/MEF2C/BRAF	cMBC
hsa04662	hsa04662	B cell receptor signaling pathway	76	0.228633	2.10249	0.000106099	0.00248107	0.00223365	452	tags=14%, list=2%, signal=14%	NFKBIA/CD81/FOS/JUN/NFKBIE/IFITM1/MAP2K2/AKT1/BCL10/NFKBIB/KRAS	cMBC
hsa03060	hsa03060	Protein export	30	0.34241	2.08019	0.000571482	0.0096517	0.0086892	9448	tags=93%, list=49%, signal=47%	HSPA5/SRP14/SPCS3/SEC61G/SEC11C/SRPRA/SEC63/SPCS1/SRP72/SRP19/SEC62/GET4/BAG6/SRP9/SPCS2/GET3/IMMP2L/IMMP1L/TMEM208/SEC61B/OXA1L/SGTA/SEC61A2/SEC61A1/SEC11A/SRP54/UBL4A/GET1	cMBC
hsa04658	hsa04658	Th1 and Th2 cell differentiation	80	0.218892	2.06977	0.000350434	0.00665824	0.00599426	411	tags=15%, list=2%, signal=15%	NFKBIA/FOS/JUN/NFKBIE/RUNX3/HLA-DQB1/HLA-DRB5/HLA-DQA1/STAT4/NFKBIB/HLA-DRA/HLA-DMA	cMBC
hsa05215	hsa05215	Prostate cancer	78	0.218302	2.02034	0.000144919	0.00314682	0.00283301	452	tags=12%, list=2%, signal=11%	NFKBIA/TCF7/CDKN1A/MAP2K2/AKT1/HSP90B1/BRAF/HSP90AB1/KRAS	cMBC
hsa05133	hsa05133	Pertussis	58	0.247368	2.01155	0.00041951	0.00750183	0.00675372	635	tags=21%, list=3%, signal=20%	IRF1/FOS/JUN/CFL2/TNF/ITGAM/RHOA/IRAK1/ITGB1/CALM1/CALM3/CFL1	cMBC
hsa05220	hsa05220	Chronic myeloid leukemia	74	0.207087	1.90293	0.00155865	0.0236915	0.0213289	475	tags=12%, list=2%, signal=12%	NFKBIA/CDKN1A/MAP2K2/AKT1/CTBP1/GAB2/BRAF/KRAS/TGFB1	cMBC
hsa05142	hsa05142	Chagas disease	85	0.199463	1.82511	0.000333154	0.00665824	0.00599426	546	tags=14%, list=3%, signal=14%	NFKBIA/GNAS/FOS/JUN/TNF/AKT1/CALR/IRAK1/CFLAR/TGFB1/PPP2R2D/PPP2CA	cMBC
hsa05310	hsa05310	Asthma	19	0.364318	1.8123	0.00894926	0.0906858	0.0816424	664	tags=37%, list=3%, signal=36%	TNF/HLA-DQB1/HLA-DRB5/HLA-DQA1/HLA-DRA/HLA-DMA/HLA-DPA1	cMBC
hsa04622	hsa04622	RIG-I-like receptor signaling pathway	50	0.243234	1.77564	0.0012203	0.0195248	0.0175777	1099	tags=22%, list=6%, signal=21%	NFKBIA/TNF/DDX3X/IRF7/NFKBIB/NFKB1/ATG12/CYLD/PIN1/ATG5/RIPK1	cMBC
hsa05323	hsa05323	Rheumatoid arthritis	63	0.215553	1.76591	0.00393702	0.0498689	0.0448958	480	tags=19%, list=3%, signal=19%	FOS/JUN/CD80/TNF/HLA-DQB1/HLA-DRB5/HLA-DQA1/TCIRG1/HLA-DRA/HLA-DMA/TGFB1/ATP6V0C	cMBC
hsa05211	hsa05211	Renal cell carcinoma	63	0.211043	1.72896	0.00532704	0.0622854	0.0560741	475	tags=13%, list=2%, signal=12%	CDKN1A/JUN/MAP2K2/AKT1/CDC42/BRAF/KRAS/TGFB1	cMBC
hsa05235	hsa05235	PD-L1 expression and PD-1 checkpoint pathway in cancer	84	0.189892	1.72704	0.00248602	0.0359881	0.0323993	452	tags=11%, list=2%, signal=11%	NFKBIA/FOS/JUN/NFKBIE/MAP2K2/AKT1/CSNK2A2/NFKBIB/KRAS	cMBC
hsa05216	hsa05216	Thyroid cancer	35	0.270927	1.72059	0.00707135	0.0741273	0.0667351	503	tags=17%, list=3%, signal=17%	TCF7/CDKN1A/MAP2K2/BRAF/KRAS/TPM3	cMBC
hsa05416	hsa05416	Viral myocarditis	60	0.2087	1.70551	0.0124819	0.118578	0.106753	779	tags=23%, list=4%, signal=22%	HLA-A/HLA-C/CD80/CYCS/HLA-DQB1/HLA-DRB5/HLA-DQA1/HLA-E/HLA-DRA/HLA-B/HLA-DMA/HLA-DPA1/ACTB/HLA-F	cMBC
hsa05321	hsa05321	Inflammatory bowel disease	50	0.228142	1.66547	0.00356259	0.0470882	0.0423924	808	tags=24%, list=4%, signal=23%	JUN/TNF/HLA-DQB1/HLA-DRB5/HLA-DQA1/STAT4/HLA-DRA/HLA-DMA/TGFB1/HLA-DPA1/IL2RG/NFKB1	cMBC
hsa03015	hsa03015	mRNA surveillance pathway	85	0.178586	1.63408	0.00336252	0.0464639	0.0418304	9644	tags=84%, list=50%, signal=42%	ALYREF/DAZAP1/SAP18/SSU72/NXT1/FUS/SRRM1/PABPN1/PPP2R2D/PPP2CA/MAGOH/ETF1/DDX19B/RNGTT/PPP2R3C/RBM8A/RNMT/PABPC1/PYM1/PPP2R5C/PAPOLA/UPF2/NCBP1/HBS1L/PPP2R5A/PPP1CA/WDR33/NXT2/RNPS1/PNN/PPP2R1A/CPSF1/CLP1/PPP1CB/MAGOHB/SYMPK/CPSF6/PABPC4/UPF3B/PPP2R3B/CPSF4/SMG6/PPP2R5E/PCF11/FIP1L1/NUDT21/UPF3A/GSPT1/PPP1CC/TARDBP/PELO/PABPC1L/CPSF3/CSTF2/WDR82/NCBP2/DDX39B/UPF1/DDX19A/GSPT2/ACIN1/PAPOLG/SMG1/MS…	cMBC
hsa00511	hsa00511	Other glycan degradation	16	0.354107	1.59737	0.0233463	0.181981	0.163834	7772	tags=88%, list=41%, signal=52%	NEU1/HEXD/MANBA/MAN2C1/AGA/MAN2B2/ENGASE/HEXB/FUCA2/GLB1/HEXA/GBA2/NEU3/MAN2B1	cMBC
hsa04912	hsa04912	GnRH signaling pathway	71	0.180892	1.59174	0.0154973	0.134605	0.121182	537	tags=13%, list=3%, signal=12%	GNAS/EGR1/JUN/MAP2K2/CDC42/PRKCD/CALM1/KRAS/CALM3	cMBC
hsa05213	hsa05213	Endometrial cancer	56	0.200145	1.55273	0.0181229	0.153037	0.137776	452	tags=11%, list=2%, signal=10%	TCF7/CDKN1A/MAP2K2/AKT1/BRAF/KRAS	cMBC
hsa05322	hsa05322	Systemic lupus erythematosus	36	0.238526	1.53064	0.0146397	0.130896	0.117843	713	tags=25%, list=4%, signal=24%	CD80/TNF/HLA-DQB1/HLA-DRB5/HLA-DQA1/HLA-DRA/HLA-DMA/HLA-DPA1/SNRPB	cMBC
hsa04141	hsa04141	Protein processing in endoplasmic reticulum	156	0.470926	3.09287	2.70179e-19	9.10502e-17	5.80173e-17	2671	tags=44%, list=15%, signal=37%	DNAJC1/ERN1/ERO1B/MAPK9/RRBP1/MAPK8/TXNDC5/WFS1/ATF6/SEC13/MBTPS1/SIL1/GANAB/SSR4/DERL1/MAP3K5/UBE2G1/SEC24D/RPN2/EIF2AK3/UGGT2/AMFR/SEC23A/SEC23B/SAR1A/P4HB/SEC63/DNAJC3/ATF4/SELENOS/LMAN1/SYVN1/UBXN6/ERLEC1/SEC61A1/SEL1L/OS9/DDIT3/BAX/CKAP4/MAN1A2/DNAJC10/DAD1/UBXN4/NGLY1/OSTC/ERP29/SEC24C/RNF185/UBQLN1/DNAJB12/TRAM1/SEC24A/DNAJB2/PRKCSH/FBXO6/EDEM2/SEC61G/DERL3/XBP1/HSPA5/LMAN2/RPN1/UGGT1/SSR3…	PB/PC
hsa00513	hsa00513	Various types of N-glycan biosynthesis	36	0.574079	2.77786	2.33107e-07	2.3105e-06	1.47225e-06	3178	tags=50%, list=18%, signal=41%	MAN2A1/MGAT1/RPN2/FUT8/ALG9/HEXB/MAN1A2/B4GALT3/DAD1/OSTC/HEXA/RPN1/B4GALT2/HEXD/DDOST/ALG1/STT3B/MGAT4A	PB/PC
hsa04136	hsa04136	Autophagy - other	31	0.595025	2.75151	6.32606e-07	5.46636e-06	3.48317e-06	3589	tags=65%, list=21%, signal=51%	ATG2A/ATG13/GABARAPL2/MLST8/ATG9A/WIPI1/RPTOR/ATG4A/ATG2B/PPP2CA/ATG4D/WIPI2/PIK3R4/ATG3/ATG101/BECN1/MTOR/GABARAP/GABARAPL1/PIK3C3	PB/PC
hsa00190	hsa00190	Oxidative phosphorylation	107	0.437669	2.72854	5.0126e-11	1.05578e-09	6.72743e-10	2736	tags=45%, list=16%, signal=38%	TCIRG1/ATP6V1H/ATP6AP1/NDUFS2/ATP6V1D/NDUFS8/NDUFA3/NDUFB7/SDHD/ATP5F1E/COX8A/NDUFS1/SDHA/NDUFA13/NDUFV3/NDUFB9/ATP5MC2/NDUFS6/NDUFS5/COX17/NDUFB11/NDUFV2/ATP5ME/ATP6V0B/ATP5MG/ATP5PB/ATP5MC3/ATP5MF/ATP5PF/SDHC/NDUFA7/NDUFB4/NDUFA1/NDUFA10/NDUFB8/ATP6V0D1/NDUFB3/UQCR11/ATP6V1F/ATP6V1E1/NDUFA9/COX15/NDUFV1/NDUFA11/NDUFA12/UQCRB/NDUFA8/ATP6V1E2	PB/PC
hsa04140	hsa04140	Autophagy - animal	155	0.404265	2.6539	6.19952e-14	6.96413e-12	4.43755e-12	2682	tags=43%, list=15%, signal=37%	DEPTOR/WDR45/ATG2A/BCL2L1/MAP2K2/ERN1/MAPK9/MAP1LC3B/MAPK8/RB1CC1/CTSD/PLEKHM1/TP53INP2/ATG13/ULK1/PDPK1/MTMR3/EPG5/BIRC6/RHEB/GABARAPL2/MLST8/PRKACB/ATG9A/GORASP2/WDR41/RAB7A/SQSTM1/MTMR14/EIF2AK3/SH3GLB1/VMP1/AMBRA1/WIPI1/UBC/RAF1/RPTOR/RAB1A/TSC2/KRAS/ATG4A/CFLAR/YKT6/TSC1/ATG2B/RPS6KB2/PRKCD/AKT1/TBK1/PPP2CA/HIF1A/VPS39/ATG4D/BNIP3/RPS6KB1/GORASP1/VAMP8/NRBF2/WIPI2/DAPK1/OPTN/PIK3R1/CTSB/UBB/…	PB/PC
hsa04932	hsa04932	Non-alcoholic fatty liver disease	133	0.407151	2.61843	1.46661e-11	3.53033e-10	2.24953e-10	2536	tags=39%, list=15%, signal=34%	SOCS3/BCL2L11/ERN1/MAPK9/MAPK8/INSR/RAC1/FOS/MAP3K5/GSK3B/MLXIP/NDUFS2/ITCH/EIF2AK3/SREBF1/NDUFS8/NDUFA3/NDUFB7/SDHD/COX8A/ATF4/NDUFS1/SDHA/MAPK14/NDUFA13/NDUFV3/NDUFB9/JUN/CASP8/NDUFS6/NDUFS5/DDIT3/BAX/NDUFB11/NDUFV2/AKT1/BID/MLX/SDHC/NDUFA7/NDUFB4/NDUFA1/NDUFA10/NDUFB8/NDUFB3/XBP1/UQCR11/NDUFA9/NDUFV1/NDUFA11/NDUFA12/PIK3R1	PB/PC
hsa00511	hsa00511	Other glycan degradation	15	0.67236	2.50115	6.06637e-05	0.000393147	0.000250514	2674	tags=87%, list=15%, signal=73%	NEU1/GLB1/ENGASE/HEXB/NEU3/MAN2B1/MAN2C1/FUCA2/HEXA/FUCA1/AGA/MANBA/HEXD	PB/PC
hsa05012	hsa05012	Parkinson disease	217	0.33844	2.37176	1.68473e-12	1.13551e-10	7.23548e-11	2709	tags=39%, list=16%, signal=33%	GNAS/BCL2L1/ERN1/MAPK9/MAPK8/ATF6/SLC39A8/UBE2L3/TUBA4A/MAP3K5/UBE2G1/PRKACB/NDUFS2/EIF2AK3/VDAC3/NDUFS8/NDUFA3/UBC/SLC39A13/ADORA2A/NDUFB7/PINK1/PSMC3/SDHD/PSMD1/ATP5F1E/COX8A/TXN2/ATF4/MCU/KLC1/NDUFS1/SDHA/NDUFA13/NDUFV3/PSMD4/NDUFB9/ADRM1/ATP5MC2/NDUFS6/NDUFS5/UBE2L6/DDIT3/PSMB6/BAX/NDUFB11/CAMK2G/NDUFV2/PSMD14/ITPR3/ATP5PB/PSMA6/ATP5MC3/KLC2/ATP5PF/SDHC/NDUFA7/NDUFB4/PSMB1/NDUFA1/NDUFA10/SLC3…	PB/PC
hsa05208	hsa05208	Chemical carcinogenesis - reactive oxygen species	182	0.35082	2.36836	8.84931e-12	2.29401e-10	1.46175e-10	2694	tags=38%, list=16%, signal=32%	BRAF/MAP2K2/MAP2K4/SOS2/MAPK9/MAPK8/CBR1/RAC1/PDPK1/FOS/MAP3K5/FOXO3/NDUFS2/VDAC3/NDUFS8/NDUFA3/ABL2/RAF1/NDUFB7/SDHD/KRAS/ATP5F1E/COX8A/NDUFS1/SDHA/MAPK14/GRB2/NDUFA13/NDUFV3/VEGFA/GSTM4/NDUFB9/ATP5MC2/JUN/NDUFS6/NDUFS5/NDUFB11/NDUFV2/PRKCD/AKT1/SOS1/ATP5PB/HIF1A/EPHX2/ATP5MC3/ATP5PF/SDHC/NDUFA7/NDUFB4/NDUFA1/NDUFA10/NDUFB8/PTPRJ/NDUFB3/MAP3K14/UQCR11/VDAC1/NCF1/AKR1A1/CYBA/GSTM2/NDUFA9/NDUFV1/N…	PB/PC
hsa05213	hsa05213	Endometrial cancer	56	0.43142	2.33972	6.58087e-06	4.8212e-05	3.07207e-05	1873	tags=32%, list=11%, signal=29%	CDKN1A/BRAF/MAP2K2/SOS2/PDPK1/CDH1/GSK3B/FOXO3/ELK1/CTNNA1/RAF1/GADD45A/GADD45B/KRAS/GRB2/BAX/AKT1/SOS1	PB/PC
hsa04714	hsa04714	Thermogenesis	187	0.345609	2.33414	2.34401e-11	5.26621e-10	3.35564e-10	2694	tags=39%, list=16%, signal=33%	GNAS/SOS2/RHEB/MLST8/MAP3K5/PRKACB/COX14/NDUFS2/NDUFS8/COA1/NDUFA3/CREB3/RPS6KA6/NDUFB7/RPTOR/SDHD/TSC2/KRAS/FRS2/ATP5F1E/COX8A/NDUFS1/SDHA/MAPK14/GRB2/NDUFA13/NDUFV3/NDUFB9/MAP2K3/ATP5MC2/NDUFAF1/TSC1/NDUFAF3/SMARCA4/NDUFS6/NDUFS5/NDUFAF8/CREB3L2/SMARCD1/COX17/NDUFAF5/NDUFB11/RPS6KB2/NDUFV2/ATP5ME/ATP5MG/SOS1/ATP5PB/ACSL3/ATP5MC3/ATP5MF/ATP5PF/SDHC/CREB1/NDUFA7/NDUFB4/NDUFA1/NDUFA10/NDUFB8/NDUFB…	PB/PC
hsa04137	hsa04137	Mitophagy - animal	97	0.376899	2.28066	4.30894e-07	3.92463e-06	2.50078e-06	1934	tags=32%, list=11%, signal=29%	CCZ1/BCL2L1/MAPK9/MAP1LC3B/TBC1D15/MAPK8/ULK1/OPA1/GABARAPL2/ATG9A/FOXO3/RAB7A/SQSTM1/EIF2AK3/AMFR/AMBRA1/FKBP8/SMURF1/UBC/PINK1/KRAS/ATF4/BNIP3L/SP1/RABGEF1/BCL2L13/JUN/HUWE1/TOMM40/TBK1/HIF1A	PB/PC
hsa04910	hsa04910	Insulin signaling pathway	112	0.352908	2.2191	3.82339e-07	3.57912e-06	2.28062e-06	1873	tags=29%, list=11%, signal=26%	SOCS3/BRAF/MAP2K2/SOS2/MAPK9/MAPK8/FLOT1/INSR/INPPL1/RAPGEF1/PDPK1/RHEB/PRKCI/PPP1CC/GSK3B/PRKACB/ELK1/SREBF1/ACACB/RAF1/RPTOR/G6PC3/TSC2/KRAS/FLOT2/GRB2/PHKG2/TSC1/RPS6KB2/MKNK2/FOXO1/AKT1/SOS1	PB/PC
hsa04142	hsa04142	Lysosome	117	0.346409	2.1902	2.89297e-07	2.78552e-06	1.77494e-06	2756	tags=41%, list=16%, signal=35%	ARSA/TCIRG1/IGF2R/NEU1/CTSD/NPC2/GLB1/ATP6V1H/ATP6AP1/NAGLU/ENTPD4/AP4S1/DNASE2/CTSW/SCARB2/AP1G1/GLA/HEXB/AP3D1/GM2A/SMPD1/NAGPA/AP4E1/AP3B1/MAN2B1/GNPTAB/CD63/ATP6V0B/NAGA/NCOA7/FUCA2/LAPTM4A/CLN5/PSAP/MFSD8/HEXA/FUCA1/ATP6V0D1/AP1G2/CTSA/CTSB/AGA/CLTA/MANBA/GUSB/GGA2/ARSB/CLN3	PB/PC
hsa05210	hsa05210	Colorectal cancer	81	0.367804	2.1644	3.59428e-06	2.88398e-05	1.83768e-05	1873	tags=28%, list=11%, signal=25%	CDKN1A/BCL2L11/BRAF/MAP2K2/SOS2/MAPK9/MAPK8/RAC1/FOS/DCC/GSK3B/RAF1/MSH3/GADD45A/GADD45B/KRAS/BBC3/GRB2/JUN/BAX/RPS6KB2/AKT1/SOS1	PB/PC
hsa05010	hsa05010	Alzheimer disease	304	0.289051	2.09834	5.45405e-12	1.83801e-10	1.17118e-10	2728	tags=35%, list=16%, signal=30%	CSNK1E/ATG2A/BRAF/MAP2K2/ERN1/MAPK9/MAPK8/RB1CC1/INSR/ATG13/CSNK1A1/ATF6/ULK1/SLC39A8/PPP3R1/TUBA4A/CACNA1F/MAP3K5/GSK3B/ADAM17/NDUFS2/EIF2AK3/VDAC3/AMBRA1/NDUFS8/NDUFA3/WIPI1/SLC39A13/RAF1/NDUFB7/PSMC3/SDHD/KRAS/PSMD1/ATP5F1E/COX8A/WNT5B/ATF4/MCU/KLC1/NDUFS1/SDHA/NDUFA13/NDUFV3/PSMD4/DVL2/NDUFB9/HSD17B10/ADRM1/ATP5MC2/ATG2B/APP/CASP8/NDUFS6/NDUFS5/DDIT3/PSMB6/NDUFB11/NDUFV2/PSMD14/RTN4/AKT1/ITPR…	PB/PC
hsa05415	hsa05415	Diabetic cardiomyopathy	163	0.313182	2.09206	6.86594e-08	7.46394e-07	4.75603e-07	3381	tags=45%, list=19%, signal=36%	MAPK9/MAPK8/CTSD/INSR/NCF4/RAC1/PPP1CC/GSK3B/NDUFS2/VDAC3/NDUFS8/NDUFA3/NDUFB7/SDHD/ATP5F1E/COX8A/SP1/NDUFS1/SDHA/MAPK14/NDUFA13/NDUFV3/NDUFB9/ATP5MC2/NDUFS6/NDUFS5/MPC2/NDUFB11/CAMK2G/NDUFV2/PRKCD/AKT1/ATP5PB/ATP5MC3/ATP5PF/SDHC/PDHA1/NDUFA7/NDUFB4/NDUFA1/NDUFA10/NDUFB8/NDUFB3/UQCR11/VDAC1/PTPA/NCF1/CYBA/NDUFA9/NDUFV1/ATP2A3/NDUFA11/NDUFA12/PIK3R1/PPP1CB/UQCRB/NDUFA8/GAPDH/GFPT1/COX7A2L/PTEN/PDH…	PB/PC
hsa04722	hsa04722	Neurotrophin signaling pathway	103	0.332686	2.06155	7.82291e-06	5.60919e-05	3.57418e-05	1873	tags=30%, list=11%, signal=27%	MAPKAPK2/BRAF/MAP2K2/SOS2/MAPK9/TP73/MAPK8/IRAK1/MAP3K3/RAPGEF1/RAC1/PDPK1/MAP3K5/GSK3B/FOXO3/GAB1/MAGED1/RAF1/RPS6KA6/KRAS/FRS2/ATF4/MAPK14/IRAK2/GRB2/JUN/BAX/CAMK2G/PRKCD/AKT1/SOS1	PB/PC
hsa00020	hsa00020	Citrate cycle (TCA cycle)	27	0.455651	2.03153	0.00123037	0.00600921	0.00382908	2519	tags=44%, list=15%, signal=38%	DLAT/ACO2/SDHD/IDH2/DLD/SDHA/SUCLG1/IDH3A/SDHC/PDHA1/ACLY/OGDH	PB/PC
hsa05016	hsa05016	Huntington disease	250	0.278128	2.00312	1.07093e-08	1.44361e-07	9.19871e-08	2709	tags=34%, list=16%, signal=29%	ATG2A/AP2A1/ERN1/MAPK9/MAPK8/RB1CC1/POLR2L/ATG13/ULK1/DNAH7/EP300/TUBA4A/MAP3K5/NDUFS2/VDAC3/CREBBP/AMBRA1/NDUFS8/NDUFA3/CREB3/WIPI1/NDUFB7/HTT/PSMC3/SDHD/PSMD1/ATP5F1E/COX8A/ACTR1B/SP1/KLC1/NDUFS1/SDHA/BBC3/NDUFA13/NDUFV3/PSMD4/NDUFB9/ADRM1/ATP5MC2/ATG2B/CASP8/NDUFS6/NDUFS5/CREB3L2/PSMB6/BAX/NDUFB11/DCTN4/NDUFV2/PSMD14/ATP5PB/PSMA6/DCTN3/ATP5MC3/KLC2/ATP5PF/SDHC/CREB1/NDUFA7/NDUFB4/PSMB1/NDUFA1/…	PB/PC
hsa05022	hsa05022	Pathways of neurodegeneration - multiple diseases	373	0.269096	1.9922	4.91881e-12	1.83801e-10	1.17118e-10	2709	tags=33%, list=16%, signal=29%	CSNK1E/ATG2A/ATXN1/BRAF/BCL2L1/MAP2K2/ERN1/MAPK9/MAP1LC3B/MAPK8/RB1CC1/ATG13/CSNK1A1/ATF6/ULK1/DNAH7/RAC1/PPP3R1/UBE2L3/TUBA4A/CACNA1F/DERL1/MAP3K5/UBE2G1/GSK3B/NDUFS2/WDR41/SQSTM1/EIF2AK3/VDAC3/AMBRA1/NDUFS8/NDUFA3/WIPI1/UBC/RAF1/NDUFB7/HTT/PINK1/PSMC3/SDHD/RAB1A/KRAS/PSMD1/ATP5F1E/COX8A/WNT5B/ACTR1B/ATF4/MCU/KLC1/NDUFS1/SDHA/MAPK14/NDUFA13/NDUFV3/PSMD4/DVL2/NDUFB9/HSD17B10/MAP2K3/ADRM1/ATP5MC2/…	PB/PC
hsa05160	hsa05160	Hepatitis C	117	0.314705	1.98975	6.4962e-06	4.8212e-05	3.07207e-05	1962	tags=26%, list=11%, signal=24%	RSAD2/SOCS3/CDKN1A/LDLR/BRAF/MAP2K2/PPP2R2A/SOS2/MX2/PPP2R2D/YWHAH/GSK3B/CDK6/MX1/EIF2AK3/IFNAR2/IRF7/RAF1/CLDN15/KRAS/CFLAR/GRB2/CASP8/IFIT1/BAX/TICAM1/AKT1/TBK1/SOS1/PPP2CA/BID	PB/PC
hsa04935	hsa04935	Growth hormone synthesis, secretion and action	88	0.330435	1.98404	4.72842e-05	0.000312447	0.000199091	1873	tags=28%, list=11%, signal=25%	SOCS3/GNAS/MAP2K2/MAP2K4/SOS2/MAPK9/MAPK8/FOS/EP300/CACNA1F/GSK3B/PRKACB/CREBBP/CREB3/RAF1/KRAS/ATF4/STAT5A/MAPK14/GRB2/MAP2K3/CREB3L2/AKT1/ITPR3/SOS1	PB/PC
hsa04010	hsa04010	MAPK signaling pathway	212	0.28264	1.98395	7.66492e-08	8.07212e-07	5.14357e-07	1449	tags=24%, list=8%, signal=22%	MAP4K3/MAPKAPK2/BRAF/MAP2K2/MAP2K4/SOS2/MAPK9/RASGRP3/MAPK8/DUSP3/INSR/RELB/IRAK1/JUND/MAP3K3/RAC1/RAPGEF2/PTPN7/PPP3R1/DUSP2/FOS/RASA2/CACNA1F/VEGFB/MAP3K5/PRKACB/PPM1A/MAP3K21/STK3/NF1/MAP3K9/MAP3K2/ELK1/NLK/DUSP5/EFNA4/RAF1/ARRB2/RPS6KA6/GADD45A/GADD45B/KRAS/ATF4/MAPK14/GRB2/MAX/VEGFA/MAP2K3/FLT3LG/JUN	PB/PC
hsa05020	hsa05020	Prion disease	220	0.282234	1.97046	6.2236e-08	6.99118e-07	4.45479e-07	2709	tags=36%, list=16%, signal=31%	MAPK9/MAPK8/NCF4/RAC1/PPP3R1/TUBA4A/CACNA1F/GSK3B/PRKACB/NDUFS2/EIF2AK3/LAMC1/VDAC3/NDUFS8/NDUFA3/CREB3/NDUFB7/PSMC3/SDHD/PSMD1/ATP5F1E/COX8A/ATF4/MCU/KLC1/NDUFS1/SDHA/MAPK14/NDUFA13/NDUFV3/PSMD4/NDUFB9/ADRM1/ATP5MC2/NDUFS6/NDUFS5/CREB3L2/DDIT3/PSMB6/BAX/NDUFB11/NDUFV2/PRKCD/PSMD14/ITPR3/ATP5PB/PSMA6/ATP5MC3/KLC2/ATP5PF/SDHC/CREB1/NDUFA7/NDUFB4/PSMB1/NDUFA1/NDUFA10/PSMD6/NDUFB8/NDUFB3/PSMC1/PSMD8…	PB/PC
hsa00510	hsa00510	N-Glycan biosynthesis	48	0.37608	1.95856	0.000831611	0.00424626	0.00270572	3178	tags=42%, list=18%, signal=34%	MAN2A1/MGAT1/ST6GAL1/GANAB/RPN2/FUT8/ALG9/MAN1A2/B4GALT3/DAD1/OSTC/ALG5/RPN1/B4GALT2/DPM3/ALG8/DDOST/ALG1/STT3B/MGAT4A	PB/PC
hsa04330	hsa04330	Notch signaling pathway	51	0.370441	1.95852	0.000545604	0.00296562	0.0018897	1787	tags=31%, list=10%, signal=28%	MAML1/ATXN1/NCOR2/TLE4/SPEN/CIR1/EP300/ADAM17/ITCH/CREBBP/HES1/CTBP1/DVL2/NUMB/DTX3/ATXN1L	PB/PC
hsa05211	hsa05211	Renal cell carcinoma	63	0.350889	1.9441	0.000330979	0.0019231	0.0012254	1934	tags=30%, list=11%, signal=27%	CDKN1A/BRAF/MAP2K2/SOS2/RAPGEF1/RAC1/EP300/ELOC/GAB1/CREBBP/RAF1/KRAS/GRB2/VEGFA/JUN/AKT1/CUL2/SOS1/HIF1A	PB/PC
hsa04068	hsa04068	FoxO signaling pathway	112	0.308913	1.94246	2.55055e-05	0.000175416	0.000111775	1266	tags=22%, list=7%, signal=21%	CDKN1A/CSNK1E/BCL2L11/BRAF/MAP2K2/SOS2/MAPK9/MAPK8/INSR/PDPK1/TNFSF10/GABARAPL2/EP300/FOXO3/SGK1/CREBBP/NLK/RAF1/GADD45A/G6PC3/GADD45B/KRAS/FBXO32/MAPK14/GRB2	PB/PC
hsa05231	hsa05231	Choline metabolism in cancer	79	0.329549	1.91898	0.000150063	0.000919476	0.000585891	2019	tags=32%, list=12%, signal=28%	DGKZ/DGKA/MAP2K2/SOS2/MAPK9/MAPK8/RAC1/PDPK1/RHEB/FOS/LYPLA1/RAF1/TSC2/KRAS/SP1/GRB2/TSC1/WAS/JUN/RPS6KB2/DGKD/AKT1/SOS1/HIF1A/SLC22A5	PB/PC
hsa05017	hsa05017	Spinocerebellar ataxia	120	0.300651	1.90686	2.64193e-05	0.000178066	0.000113464	2536	tags=35%, list=15%, signal=30%	ATG2A/ATXN1/ERN1/MAPK9/MAPK8/RB1CC1/ATG13/ULK1/OPA1/MAP3K5/VDAC3/AMBRA1/WIPI1/PSMC3/PSMD1/MCU/SP1/PSMD4/ADRM1/ATG2B/PSMB6/PUM2/RORA/PSMD14/ATXN1L/AKT1/ITPR3/PSMA6/CIC/NOP56/PSMB1/PSMD6/PSMC1/XBP1/PSMD8/VDAC1/NRBF2/WIPI2/ITPR2/ATP2A3/PSMC6/PIK3R1	PB/PC
hsa00330	hsa00330	Arginine and proline metabolism	37	0.39123	1.90541	0.0024271	0.0106225	0.00676868	1969	tags=35%, list=11%, signal=31%	LAP3/SAT2/ALDH18A1/OAT/SAT1/ALDH1B1/SRM/ALDH3A2/ALDH9A1/P4HA1/ARG2/ODC1/PYCR1	PB/PC
hsa01521	hsa01521	EGFR tyrosine kinase inhibitor resistance	63	0.342525	1.89776	0.000611145	0.00326914	0.0020831	1873	tags=29%, list=11%, signal=26%	GAS6/BCL2L11/BRAF/BCL2L1/MAP2K2/SOS2/GSK3B/FOXO3/GAB1/NF1/RAF1/KRAS/GRB2/VEGFA/BAX/RPS6KB2/AKT1/SOS1	PB/PC
hsa00310	hsa00310	Lysine degradation	54	0.354552	1.89334	0.00072677	0.0038269	0.0024385	1925	tags=28%, list=11%, signal=25%	KMT2C/EHMT1/PLOD3/EHMT2/SMYD3/ALDH1B1/EZH1/ALDH3A2/ALDH9A1/KMT5B/DLD/KMT5A/PLOD1/SETD1A/KMT2B	PB/PC
hsa01522	hsa01522	Endocrine resistance	78	0.322992	1.88145	0.00018564	0.00111715	0.000711852	1873	tags=29%, list=11%, signal=26%	CDKN1A/GNAS/BRAF/MAP2K2/SOS2/MAPK9/MAPK8/NCOA3/FOS/PRKACB/ESR1/CARM1/RAF1/KRAS/SP1/MAPK14/GRB2/JUN/BAX/RPS6KB2/NCOR1/AKT1/SOS1	PB/PC
hsa04912	hsa04912	GnRH signaling pathway	69	0.330901	1.87282	0.000291334	0.00172245	0.00109755	1873	tags=32%, list=11%, signal=29%	GNAS/MAP2K2/MAP2K4/SOS2/MAPK9/MAPK8/MAP3K3/CACNA1F/PRKACB/MAP3K2/ELK1/RAF1/KRAS/ATF4/MAPK14/GRB2/MAP2K3/JUN/CAMK2G/PRKCD/ITPR3/SOS1	PB/PC
hsa04150	hsa04150	mTOR signaling pathway	129	0.288205	1.85001	2.22643e-05	0.000156314	9.96036e-05	1937	tags=26%, list=11%, signal=24%	DEPTOR/RICTOR/BRAF/MAP2K2/SOS2/INSR/SLC7A5/ULK1/SEC13/PDPK1/RHEB/MLST8/ATP6V1H/GSK3B/SLC3A2/ATP6V1D/CASTOR2/SGK1/RAF1/RPS6KA6/SESN2/RPTOR/TSC2/KRAS/WNT5B/GRB2/DVL2/SLC38A9/TSC1/LAMTOR5/RPS6KB2/AKT1/SOS1/LPIN1	PB/PC
hsa05014	hsa05014	Amyotrophic lateral sclerosis	305	0.254144	1.84244	1.59216e-08	1.91627e-07	1.22105e-07	2709	tags=35%, list=16%, signal=30%	ATG2A/BCL2L1/ERN1/MAP1LC3B/RB1CC1/ATG13/ATF6/ULK1/SEC13/DNAH7/RAC1/PPP3R1/TUBA4A/DERL1/MAP3K5/NDUFS2/WDR41/SQSTM1/EIF2AK3/AMBRA1/NDUFS8/NDUFA3/NUP133/WIPI1/NDUFB7/PINK1/PSMC3/SDHD/RAB1A/PSMD1/ATP5F1E/COX8A/ACTR1B/ATF4/MCU/KLC1/NDUFS1/SDHA/MAPK14/NDUFA13/NDUFV3/NUP85/PSMD4/NDUFB9/MAP2K3/ADRM1/ATP5MC2/ATG2B/NDUFS6/NDUFS5/NUP54/DDIT3/PSMB6/BAX/NDUFB11/ANG/DCTN4/NDUFV2/PSMD14/TOMM40/ITPR3/UBQLN1/TBK1…	PB/PC
hsa04917	hsa04917	Prolactin signaling pathway	54	0.340463	1.8181	0.00144137	0.00674641	0.00429882	1266	tags=26%, list=7%, signal=24%	SOCS3/MAP2K2/SOS2/MAPK9/MAPK8/FOS/GSK3B/FOXO3/ESR1/RAF1/KRAS/STAT5A/MAPK14/GRB2	PB/PC
hsa05110	hsa05110	Vibrio cholerae infection	43	0.357121	1.80708	0.00392376	0.0163248	0.0104022	2736	tags=42%, list=16%, signal=35%	GNAS/TCIRG1/ATP6V1H/ATP6AP1/PRKACB/ATP6V1D/SEC61A1/ATP6V0B/ARF1/KDELR2/ATP6V0D1/KDELR1/SEC61G/ATP6V1F/ATP6V1E1/ACTG1/PLCG2/ATP6V1E2	PB/PC
hsa05219	hsa05219	Bladder cancer	32	0.385076	1.80271	0.00798714	0.0302434	0.0192712	1350	tags=25%, list=8%, signal=23%	CDKN1A/BRAF/MAP2K2/TYMP/CDH1/RAF1/KRAS/VEGFA	PB/PC
hsa04664	hsa04664	Fc epsilon RI signaling pathway	55	0.332752	1.79016	0.00349232	0.0150886	0.00961448	1391	tags=27%, list=8%, signal=25%	MAP2K2/MAP2K4/GAB2/SOS2/MAPK9/MAPK8/RAC1/PDPK1/ALOX5AP/RAF1/KRAS/ALOX5/MAPK14/GRB2/MAP2K3	PB/PC
hsa04710	hsa04710	Circadian rhythm	28	0.39514	1.78028	0.00948041	0.0336305	0.0214294	3206	tags=46%, list=18%, signal=38%	CSNK1E/NFIL3/BHLHE41/FBXL3/NR1D1/DBP/RORA/CREB1/CLOCK/CSNK1D/BTRC/NR1D2/PRKAG1	PB/PC
hsa00600	hsa00600	Sphingolipid metabolism	44	0.34482	1.75655	0.00642732	0.0248966	0.0158642	2065	tags=36%, list=12%, signal=32%	ARSA/NEU1/GLB1/CERS5/CERS6/CERK/GLA/HEXB/GM2A/SMPD1/NEU3/UGCG/KDSR/PSAP/ACER3/HEXA	PB/PC
hsa04012	hsa04012	ErbB signaling pathway	68	0.312069	1.75567	0.00139557	0.00671866	0.00428114	1873	tags=29%, list=11%, signal=26%	CDKN1A/BRAF/MAP2K2/MAP2K4/SOS2/MAPK9/MAPK8/GSK3B/GAB1/ELK1/ABL2/RAF1/KRAS/STAT5A/GRB2/JUN/CAMK2G/RPS6KB2/AKT1/SOS1	PB/PC
hsa03050	hsa03050	Proteasome	45	0.341568	1.74759	0.00365438	0.0155889	0.00993329	2510	tags=36%, list=14%, signal=30%	PSMC3/PSME1/PSME4/PSMD1/PSME2/PSMD4/ADRM1/PSMB6/PSMD14/PSMA6/PSMB10/PSMB1/PSMD6/PSMC1/PSMD8/PSMC6	PB/PC
hsa05220	hsa05220	Chronic myeloid leukemia	73	0.300029	1.72356	0.00146721	0.00677329	0.00431595	1266	tags=21%, list=7%, signal=19%	CDKN1A/BRAF/BCL2L1/MAP2K2/GAB2/SOS2/RUNX1/CDK6/RAF1/GADD45A/GADD45B/KRAS/STAT5A/CTBP1/GRB2	PB/PC
hsa00760	hsa00760	Nicotinate and nicotinamide metabolism	29	0.378059	1.71461	0.0118834	0.0396506	0.0252654	1245	tags=24%, list=7%, signal=22%	NAMPT/NADSYN1/NMRK1/NT5C2/SIRT2/CD38/SIRT7	PB/PC
hsa04211	hsa04211	Longevity regulating pathway	72	0.298543	1.70662	0.00143072	0.00674641	0.00429882	2143	tags=32%, list=12%, signal=28%	EHMT1/RB1CC1/INSR/ATG13/ULK1/EHMT2/RHEB/PRKACB/FOXO3/CREB3/SESN2/RPTOR/TSC2/KRAS/ATF4/TSC1/CREB3L2/BAX/RPS6KB2/FOXO1/AKT1/CREB1/SESN1	PB/PC
hsa05224	hsa05224	Breast cancer	96	0.281589	1.70279	0.00104023	0.00523219	0.00333396	1873	tags=26%, list=11%, signal=23%	CDKN1A/BRAF/MAP2K2/SOS2/NCOA3/CSNK1A1/FOS/GSK3B/CDK6/ESR1/NCOA1/HES1/RAF1/GADD45A/GADD45B/KRAS/WNT5B/SP1/GRB2/DVL2/JUN/BAX/RPS6KB2/AKT1/SOS1	PB/PC
hsa04926	hsa04926	Relaxin signaling pathway	92	0.280728	1.69151	0.00113773	0.00563844	0.00359282	1873	tags=24%, list=11%, signal=21%	GNAS/MAP2K2/MAP2K4/SOS2/MAPK9/GNB2/MAPK8/FOS/VEGFB/PRKACB/CREB3/RAF1/ARRB2/KRAS/ATF4/MAPK14/GRB2/VEGFA/JUN/CREB3L2/AKT1/SOS1	PB/PC
hsa00030	hsa00030	Pentose phosphate pathway	26	0.380736	1.67794	0.0127778	0.0418069	0.0266394	1343	tags=23%, list=8%, signal=21%	SHPK/IDNK/TALDO1/RBKS/PGLS/TKT	PB/PC
hsa04931	hsa04931	Insulin resistance	87	0.279598	1.67199	0.00188707	0.00847924	0.00540298	2345	tags=29%, list=14%, signal=25%	SOCS3/MAPK9/MAPK8/INSR/PDPK1/PPP1CC/GSK3B/MLXIP/SREBF1/CREB3/ACACB/RPS6KA6/G6PC3/TRIB3/CREB3L2/RPS6KB2/PRKCD/FOXO1/AKT1/MLX/CREB1/SLC27A3/STAT3/RPS6KB1/PTPA	PB/PC
hsa05167	hsa05167	Kaposi sarcoma-associated herpesvirus infection	157	0.252414	1.66351	0.000124857	0.0007792	0.000496507	2837	tags=32%, list=16%, signal=27%	CDKN1A/MAPKAPK2/MAP2K2/MAP2K4/MAPK9/MAP1LC3B/GNB2/MAPK8/IL6ST/RAC1/PPP3R1/FOS/EP300/GSK3B/CDK6/IFNGR1/CLEC2B/IFNAR2/CREBBP/IRF7/UBC/RAF1/KRAS/MAPK14/VEGFA/JUN/CASP8/BAX/PIK3R5/TICAM1/AKT1/ITPR3/TBK1/HIF1A/BID/CREB1/STAT3/STAT2/CALM1/ITPR2/TRAF3/CASP9/PIK3R1/MAP2K7/UBB/PPP3CA/PLCG2/GNB1/HLA-C/PIK3CG/ICAM1	PB/PC
hsa05216	hsa05216	Thyroid cancer	34	0.344121	1.64362	0.0127307	0.0418069	0.0266394	1655	tags=26%, list=10%, signal=24%	CDKN1A/BRAF/MAP2K2/CDH1/GADD45A/GADD45B/KRAS/BAX/TFG	PB/PC
hsa04120	hsa04120	Ubiquitin mediated proteolysis	136	0.253922	1.63768	0.00045099	0.00253306	0.00161407	2668	tags=37%, list=15%, signal=31%	SOCS3/UBE2H/CDC34/PML/FBXW7/BIRC6/UBE2L3/ELOC/UBE2E3/UBE2G1/UBE2K/HERC1/ITCH/ANAPC11/UBE2F/SMURF1/UBR5/UBC/CUL5/WWP2/CUL3/PPIL2/SYVN1/ANAPC13/COP1/UBE2L6/HUWE1/PIAS2/UBE2M/CDC27/UBE2B/CUL2/PIAS3/UBE2E2/FANCL/HERC2/UBE2Q2/BIRC2/CUL7/MAP3K1/UBE2W/SIAH1/CBL/MDM2/ANAPC10/WWP1/UBE2N/UBB/UBE4B/PIAS1	PB/PC
hsa03060	hsa03060	Protein export	30	0.356019	1.63225	0.0139394	0.0449349	0.0286326	3545	tags=50%, list=20%, signal=40%	BAG6/SGTA/SEC63/SEC61A1/SPCS3/TMEM208/SRPRB/SEC61G/HSPA5/IMMP2L/SRP68/SEC61B/OXA1L/SEC11C/SRP19	PB/PC
hsa04340	hsa04340	Hedgehog signaling pathway	36	0.335442	1.62314	0.0165453	0.0506889	0.032299	1181	tags=25%, list=7%, signal=23%	CSNK1E/CSNK1A1/CSNK1G2/IQCE/GSK3B/PRKACB/SMURF1/ARRB2/CUL3	PB/PC
hsa05223	hsa05223	Non-small cell lung cancer	66	0.286708	1.60144	0.0101365	0.0355835	0.0226739	1873	tags=26%, list=11%, signal=23%	CDKN1A/BRAF/MAP2K2/FHIT/SOS2/PDPK1/CDK6/FOXO3/RAF1/GADD45A/GADD45B/KRAS/STAT5A/GRB2/BAX/AKT1/SOS1	PB/PC
hsa04723	hsa04723	Retrograde endocannabinoid signaling	96	0.263609	1.59406	0.00406546	0.016708	0.0106464	2528	tags=32%, list=15%, signal=28%	MAPK9/GNB2/MAPK8/CACNA1F/PRKACB/NDUFS2/NDUFS8/NDUFA3/NDUFB7/NDUFS1/MAPK14/NDUFA13/NDUFV3/NDUFB9/NDUFS6/NDUFS5/GABRR2/NDUFB11/NDUFV2/ITPR3/NDUFA7/NDUFB4/NDUFA1/NDUFA10/NDUFB8/NDUFB3/NDUFA9/NDUFV1/ITPR2/NDUFA11/NDUFA12	PB/PC
hsa04915	hsa04915	Estrogen signaling pathway	83	0.266972	1.58269	0.0053437	0.0214384	0.0136606	1873	tags=27%, list=11%, signal=24%	GNAS/MAP2K2/SOS2/CTSD/NCOA3/FOS/PRKACB/ESR1/NCOA1/CREB3/RAF1/KRAS/ATF4/SP1/GRB2/JUN/NCOA2/CREB3L2/PRKCD/AKT1/ITPR3/SOS1	PB/PC
hsa04979	hsa04979	Cholesterol metabolism	28	0.342822	1.54457	0.0327963	0.0914603	0.0582786	1829	tags=32%, list=11%, signal=29%	ABCA1/LDLR/NPC2/VDAC3/MYLIP/CETP/TSPO/STARD3/LRPAP1	PB/PC
hsa04620	hsa04620	Toll-like receptor signaling pathway	80	0.261097	1.52827	0.0110246	0.038302	0.0244061	1859	tags=24%, list=11%, signal=21%	CCL3/MAP2K2/MAP2K4/MAPK9/MAPK8/IRAK1/RAC1/FOS/IFNAR2/IRF7/TOLLIP/MAPK14/MAP2K3/JUN/CASP8/TICAM1/CD40/AKT1/TBK1	PB/PC
hsa05034	hsa05034	Alcoholism	75	0.265139	1.52623	0.00947739	0.0336305	0.0214294	1286	tags=21%, list=7%, signal=20%	GNAS/BRAF/SOS2/GNB2/PPP1CC/HDAC5/PRKACB/HDAC7/CREB3/RAF1/HDAC4/ADORA2A/KRAS/ATF4/GRB2/FOSB	PB/PC
hsa00561	hsa00561	Glycerolipid metabolism	43	0.300079	1.51844	0.0302376	0.0863565	0.0550265	2723	tags=37%, list=16%, signal=31%	DGKZ/DGKA/ALDH1B1/ALDH3A2/ALDH9A1/PLPP5/GLA/GK/DGKD/LPIN1/DGAT1/AKR1A1/GPAT4/PNPLA2/AGPAT3/AGPAT2	PB/PC
hsa04913	hsa04913	Ovarian steroidogenesis	25	0.345128	1.5083	0.0490831	0.124368	0.0792477	1169	tags=20%, list=7%, signal=19%	GNAS/LDLR/INSR/PRKACB/ALOX5	PB/PC
hsa04928	hsa04928	Parathyroid hormone synthesis, secretion and action	80	0.25704	1.50453	0.0140005	0.0449349	0.0286326	1229	tags=19%, list=7%, signal=18%	CDKN1A/GNAS/BRAF/PDE4B/MEF2D/JUND/FOS/PRKACB/SGK1/CREB3/RAF1/ARRB2/ATF4/SP1/GATA3	PB/PC
hsa05417	hsa05417	Lipid and atherosclerosis	162	0.225676	1.50156	0.00181255	0.00825446	0.00525975	1675	tags=20%, list=10%, signal=19%	CCL3/ABCA1/LDLR/BCL2L1/MAP2K4/ERN1/MAPK9/MAPK8/ATF6/IRAK1/NCF4/RAC1/PDPK1/PPP3R1/TNFSF10/FOS/MAP3K5/GSK3B/POU2F1/EIF2AK3/IRF7/KRAS/ATF4/MAPK14/MAP2K3/JUN/CASP8/ABCG1/DDIT3/BAX/CAMK2G/TICAM1/CD40	PB/PC
hsa04216	hsa04216	Ferroptosis	35	0.311026	1.4914	0.0360183	0.0986844	0.0628818	850	tags=20%, list=5%, signal=19%	MAP1LC3B/SAT2/SLC39A8/LPCAT3/SAT1/SLC3A2/VDAC3	PB/PC
hsa05212	hsa05212	Pancreatic cancer	72	0.259952	1.48601	0.0201485	0.0611715	0.0389785	1825	tags=21%, list=11%, signal=19%	CDKN1A/BRAF/BCL2L1/MAPK9/MAPK8/RAC1/CDK6/RAF1/GADD45A/GADD45B/KRAS/VEGFA/BAX/RPS6KB2/AKT1	PB/PC
hsa04728	hsa04728	Dopaminergic synapse	92	0.24639	1.48461	0.0114336	0.0389203	0.0248001	1912	tags=24%, list=11%, signal=21%	GNAS/PPP2R2A/MAPK9/GNB2/MAPK8/PPP2R2D/FOS/PPP1CC/GSK3B/PRKACB/CREB3/ARRB2/PPP2R5C/ATF4/MAPK14/PPP2R5E/CREB3L2/CAMK2G/PPP2R3C/AKT1/ITPR3/PPP2CA	PB/PC
hsa04215	hsa04215	Apoptosis - multiple species	28	0.328138	1.47841	0.0460299	0.119324	0.0760332	2201	tags=36%, list=13%, signal=31%	BCL2L11/BCL2L1/MAPK9/MAPK8/BIRC6/BBC3/CASP8/BAX/BID/BIRC2	PB/PC
hsa05215	hsa05215	Prostate cancer	75	0.255259	1.46936	0.014518	0.0461563	0.0294109	1873	tags=24%, list=11%, signal=22%	CDKN1A/BRAF/MAP2K2/SOS2/PDPK1/EP300/GSK3B/CREBBP/CREB3/RAF1/KRAS/ATF4/GRB2/ZEB1/CREB3L2/FOXO1/AKT1/SOS1	PB/PC
hsa00532	hsa00532	Glycosaminoglycan biosynthesis - chondroitin sulfate / dermatan sulfate	18	0.371484	1.46091	0.0637002	0.153336	0.0977056	951	tags=22%, list=5%, signal=21%	CHST11/CHPF/B4GALT7/CHPF2	PB/PC
hsa05218	hsa05218	Melanoma	50	0.274175	1.44332	0.0440352	0.115038	0.0733022	1103	tags=18%, list=6%, signal=17%	CDKN1A/BRAF/MAP2K2/CDH1/CDK6/RAF1/GADD45A/GADD45B/KRAS	PB/PC
hsa03015	hsa03015	mRNA surveillance pathway	85	0.240649	1.43958	0.0228137	0.0674405	0.0429732	1912	tags=24%, list=11%, signal=21%	MSI2/PPP2R2A/SMG6/PPP2R2D/PPP1CC/RNMT/UPF2/DAZAP1/DDX19B/PPP2R5C/UPF1/HBS1L/CPSF1/PPP2R5E/CSTF2/PAPOLA/PPP2R3C/PABPC4/CLP1/PPP2CA	PB/PC
hsa04927	hsa04927	Cortisol synthesis and secretion	34	0.300817	1.43679	0.0471038	0.121175	0.0772131	2458	tags=35%, list=14%, signal=30%	GNAS/LDLR/CACNA1F/PRKACB/CREB3/ATF4/SP1/CREB3L2/ITPR3/CREB1/NR4A1/ITPR2	PB/PC
hsa04210	hsa04210	Apoptosis	124	0.223753	1.42787	0.0116631	0.0393048	0.025045	1615	tags=21%, list=9%, signal=19%	BCL2L11/BCL2L1/MAP2K2/ERN1/MAPK9/MAPK8/CTSD/LMNA/PDPK1/TNFSF10/FOS/TUBA4A/MAP3K5/EIF2AK3/CTSW/RAF1/GADD45A/GADD45B/KRAS/ATF4/CFLAR/BBC3/JUN/CASP8/DDIT3/BAX	PB/PC
hsa04071	hsa04071	Sphingolipid signaling pathway	104	0.228346	1.4195	0.0278689	0.0816679	0.0520389	1962	tags=22%, list=11%, signal=20%	MAP2K2/PPP2R2A/GAB2/MAPK9/MAPK8/CTSD/PPP2R2D/RAC1/PDPK1/MAP3K5/CERS5/RAF1/PPP2R5C/CERS6/KRAS/MAPK14/SMPD1/PPP2R5E/BAX/PPP2R3C/AKT1/PPP2CA/BID	PB/PC
hsa04022	hsa04022	cGMP-PKG signaling pathway	104	0.226821	1.41002	0.0295082	0.0857264	0.054625	2640	tags=28%, list=15%, signal=24%	MEF2B/MAP2K2/MEF2D/INSR/PPP3R1/PPP1CC/CACNA1F/VDAC3/CREB3/RAF1/ATF4/VASP/CREB3L2/PIK3R5/AKT1/ITPR3/RGS2/CREB1/ADRB2/ATP1B1/GNA12/VDAC1/CALM1/ITPR2/GTF2I/ATP2A3/ATP1B3/PPP3CA/PPP1CB	PB/PC
hsa05226	hsa05226	Gastric cancer	100	0.229151	1.40151	0.0301109	0.0863565	0.0550265	1873	tags=21%, list=11%, signal=19%	CDKN1A/BRAF/MAP2K2/SOS2/CSNK1A1/CDH1/GSK3B/GAB1/CTNNA1/RAF1/GADD45A/GADD45B/KRAS/WNT5B/ABCB1/GRB2/DVL2/BAX/RPS6KB2/AKT1/SOS1	PB/PC
hsa04930	hsa04930	Type II diabetes mellitus	33	0.297644	1.40099	0.0590122	0.146229	0.0931771	295	tags=12%, list=2%, signal=12%	SOCS3/MAPK9/MAPK8/INSR	PB/PC
hsa04072	hsa04072	Phospholipase D signaling pathway	100	0.228995	1.40055	0.0316957	0.0897602	0.0571953	1873	tags=20%, list=11%, signal=18%	GNAS/CYTH4/DGKZ/DGKA/MAP2K2/GAB2/SOS2/INSR/RHEB/GAB1/DNM2/RAF1/TSC2/KRAS/GRB2/TSC1/PIK3R5/DGKD/AKT1/SOS1	PB/PC
hsa00620	hsa00620	Pyruvate metabolism	34	0.291049	1.39013	0.0636537	0.153336	0.0977056	2368	tags=35%, list=14%, signal=31%	ACYP2/ALDH1B1/DLAT/ACACB/ALDH3A2/ALDH9A1/DLD/GRHPR/HAGH/PDHA1/ADH5/AKR1A1	PB/PC
hsa04148	hsa04148	Efferocytosis	122	0.218275	1.38992	0.0221741	0.06613	0.0421381	2080	tags=21%, list=12%, signal=19%	GAS6/MAPKAPK2/ABCA1/PECAM1/MAP2K2/ATP8A1/RAC1/DUSP2/ADAM17/ATP11B/RAB7A/SGK1/DUSP5/ELMO1/ATP11A/ALOX5/MAPK14/BSG/ARG2/XKR8/CAMK2G/ODC1/HIF1A/VPS39/TGFBRAP1/CREB1	PB/PC
hsa04144	hsa04144	Endocytosis	222	0.196917	1.37547	0.00685687	0.0262587	0.0167321	1104	tags=14%, list=6%, signal=13%	VPS37B/LDLR/SH3KBP1/CYTH4/AP2A1/ARPC5L/PML/ARF3/ARFGEF2/ACAP1/IGF2R/WASHC1/GBF1/CHMP2A/ARFGAP1/PRKCI/ARFGAP3/GRK6/ARPC5/ITCH/RAB7A/ARF4/ACTR3C/SH3GLB1/DNM2/EPN2/SMURF1/ARRB2/SNX4/RAB11FIP1	PB/PC
hsa04919	hsa04919	Thyroid hormone signaling pathway	104	0.220167	1.36866	0.0377049	0.101311	0.0645553	2568	tags=29%, list=15%, signal=25%	MAP2K2/NCOA3/MED13/PDPK1/RHEB/EP300/GSK3B/PRKACB/ESR1/MED27/MED16/NCOA1/CREBBP/RAF1/TSC2/KRAS/NCOA2/MED13L/NCOR1/FOXO1/AKT1/HIF1A/MED30/ATP1B1/ACTG1/ATP2A3/MDM2/CASP9/PIK3R1/ATP1B3	PB/PC
hsa04310	hsa04310	Wnt signaling pathway	117	0.214861	1.35848	0.0342857	0.0947073	0.0603476	1449	tags=18%, list=8%, signal=17%	CSNK1E/TBL1XR1/MAPK9/TLE4/MCC/MAPK8/CSNK1A1/CCDC88C/RAC1/PPP3R1/EP300/TBL1X/GSK3B/SENP2/PRKACB/CREBBP/NLK/WNT5B/CTBP1/DVL2/JUN	PB/PC
hsa05142	hsa05142	Chagas disease	81	0.230557	1.35675	0.0385078	0.102182	0.0651106	1912	tags=21%, list=11%, signal=19%	CCL3/GNAS/PPP2R2A/MAP2K4/MAPK9/MAPK8/PPP2R2D/IRAK1/FOS/IFNGR1/MAPK14/CFLAR/JUN/CASP8/TICAM1/AKT1/PPP2CA	PB/PC
hsa04152	hsa04152	AMPK signaling pathway	97	0.223379	1.35169	0.0378788	0.101311	0.0645553	1912	tags=25%, list=11%, signal=22%	PPP2R2A/INSR/PPP2R2D/ULK1/PDPK1/RHEB/FOXO3/SREBF1/RAB2A/CREB3/ACACB/PPP2R5C/RPTOR/G6PC3/TSC2/PPP2R5E/TSC1/CREB3L2/RPS6KB2/PPP2R3C/FOXO1/AKT1/RAB10/PPP2CA	PB/PC
hsa00604	hsa00604	Glycosphingolipid biosynthesis - ganglio series	12	0.388567	1.32993	0.128448	0.263944	0.168186	2685	tags=50%, list=15%, signal=42%	GLB1/ST6GALNAC4/HEXB/HEXA/ST3GAL2/B3GALT4	PB/PC
hsa05120	hsa05120	Epithelial cell signaling in Helicobacter pylori infection	56	0.242385	1.31453	0.0913749	0.201764	0.128564	799	tags=16%, list=5%, signal=15%	TCIRG1/MAP2K4/MAPK9/MAPK8/RAC1/ATP6V1H/ATP6AP1/ADAM17/ATP6V1D	PB/PC
hsa04130	hsa04130	SNARE interactions in vesicular transport	32	0.280076	1.31116	0.110769	0.236261	0.150546	2346	tags=31%, list=14%, signal=27%	SEC22B/STX11/BET1L/YKT6/VAMP5/BNIP1/SNAP23/VAMP1/STX5/VAMP8	PB/PC
hsa04380	hsa04380	Osteoclast differentiation	115	0.205213	1.29856	0.0601504	0.147024	0.0936837	2593	tags=26%, list=15%, signal=22%	SOCS3/GAB2/MAPK9/MAPK8/RELB/NCF4/JUND/RAC1/PPP3R1/FOS/SQSTM1/IFNGR1/IFNAR2/MAPK14/GRB2/FOSB/JUN/AKT1/ITPR3/FOSL2/CREB1/MAP3K14/STAT2/NCF1/CYBA/ITPR2/ATP2A3/PIK3R1/MAP2K7/PPP3CA	PB/PC
hsa04668	hsa04668	TNF signaling pathway	95	0.214392	1.29737	0.0602056	0.147024	0.0936837	1890	tags=23%, list=11%, signal=21%	SOCS3/BCL3/MAP2K4/MAPK9/MAPK8/FOS/MAP3K5/ADAM17/ITCH/CREB3/ATF4/MAPK14/CFLAR/NOD2/MLKL/MAP2K3/JUN/CASP8/CREB3L2/BAG4/AKT1/DNM1L	PB/PC
hsa00071	hsa00071	Fatty acid degradation	34	0.270859	1.2937	0.118396	0.249155	0.158762	2305	tags=32%, list=13%, signal=28%	ACADVL/ALDH1B1/ACOX3/ALDH3A2/ALDH9A1/ECI1/HADHB/ACSL3/ACADS/ADH5/ECHS1	PB/PC
hsa04923	hsa04923	Regulation of lipolysis in adipocytes	34	0.269571	1.28755	0.119032	0.249155	0.158762	913	tags=15%, list=5%, signal=14%	GNAS/INSR/PRKACB/ABHD5/TSHR	PB/PC
hsa04070	hsa04070	Phosphatidylinositol signaling system	86	0.215206	1.28559	0.0730117	0.168527	0.107386	2596	tags=26%, list=15%, signal=22%	DGKZ/DGKA/PIP4K2C/INPPL1/MTMR3/PI4K2A/MTMR14/PIP4P2/PI4KA/MTMR1/PI4KB/CDS2/IPPK/PIK3C2B/DGKD/ITPR3/PPIP5K1/CDIPT/CALM1/ITPR2/PIK3R1/MTMR6	PB/PC
hsa04922	hsa04922	Glucagon signaling pathway	75	0.221321	1.274	0.0861298	0.192901	0.122917	2156	tags=25%, list=12%, signal=22%	GNAS/PPP3R1/EP300/PPP4R3B/PRKACB/CREBBP/CREB3/ACACB/G6PC3/ATF4/PHKG2/CREB3L2/CAMK2G/FOXO1/AKT1/ITPR3/PDHA1/CREB1/PHKB	PB/PC
hsa04630	hsa04630	JAK-STAT signaling pathway	100	0.208175	1.27322	0.0776545	0.176821	0.112671	2324	tags=25%, list=13%, signal=22%	SOCS3/CDKN1A/BCL2L1/SOS2/IL6ST/EP300/PTPN2/IFNGR1/IFNAR2/CREBBP/PIM1/RAF1/IL15RA/STAT5A/GRB2/CTF1/PIAS2/AKT1/SOS1/PIAS3/IL5RA/CCND2/STAT3/IL10RB/STAT2	PB/PC
hsa05031	hsa05031	Amphetamine addiction	44	0.245847	1.25237	0.141073	0.281311	0.179252	1642	tags=25%, list=9%, signal=23%	GNAS/PPP3R1/FOS/PPP1CC/PRKACB/CREB3/ATF4/FOSB/JUN/CREB3L2/CAMK2G	PB/PC
hsa05217	hsa05217	Basal cell carcinoma	37	0.256831	1.25084	0.134328	0.274355	0.17482	1615	tags=19%, list=9%, signal=17%	CDKN1A/GSK3B/GADD45A/GADD45B/WNT5B/DVL2/BAX	PB/PC
hsa04727	hsa04727	GABAergic synapse	51	0.234413	1.23934	0.136691	0.277498	0.176822	642	tags=14%, list=4%, signal=13%	GNB2/SLC38A2/SLC38A5/GABARAPL2/CACNA1F/PRKACB/GLS	PB/PC
hsa04934	hsa04934	Cushing syndrome	100	0.200993	1.22929	0.10935	0.23472	0.149564	2133	tags=21%, list=12%, signal=19%	CDKN1A/GNAS/LDLR/BRAF/MAP2K2/CACNA1F/GSK3B/CDK6/PRKACB/CREB3/WNT5B/ATF4/SP1/DVL2/WDR5B/CREB3L2/CAMK2G/ITPR3/ARMC5/CREB1/AIP	PB/PC
hsa05225	hsa05225	Hepatocellular carcinoma	131	0.187981	1.20925	0.0942529	0.206255	0.131426	1873	tags=18%, list=11%, signal=16%	CDKN1A/BRAF/BCL2L1/MAP2K2/SOS2/CSNK1A1/GSK3B/CDK6/GAB1/ELK1/RAF1/GADD45A/GADD45B/KRAS/WNT5B/GRB2/DVL2/GSTM4/SMARCA4/SMARCD1/BAX/RPS6KB2/AKT1/SOS1	PB/PC
hsa04921	hsa04921	Oxytocin signaling pathway	103	0.191533	1.18687	0.138211	0.278599	0.177523	1661	tags=17%, list=10%, signal=16%	CDKN1A/GNAS/MAP2K2/PPP3R1/FOS/PPP1CC/CACNA1F/PRKACB/CD38/ELK1/RAF1/MYL6B/KRAS/JUN/PPP1R12B/MYL6/CAMK2G/PIK3R5	PB/PC
hsa03083	hsa03083	Polycomb repressive complex	78	0.203505	1.18542	0.157647	0.307093	0.19568	1824	tags=19%, list=11%, signal=17%	CBX4/RYBP/BCOR/CBX7/EP300/EZH1/CREBBP/ASXL1/PHC3/MAX/PCGF5/WDR5B/PHC2/L3MBTL2/SFMBT2	PB/PC
hsa04916	hsa04916	Melanogenesis	62	0.213149	1.18107	0.178739	0.344201	0.219325	1642	tags=21%, list=9%, signal=19%	GNAS/MAP2K2/EP300/GSK3B/PRKACB/CREBBP/CREB3/RAF1/KRAS/WNT5B/DVL2/CREB3L2/CAMK2G	PB/PC
hsa05163	hsa05163	Human cytomegalovirus infection	175	0.172732	1.16223	0.0849673	0.192174	0.122454	2536	tags=24%, list=15%, signal=21%	CDKN1A/CCL3/GNAS/MAP2K2/SOS2/GNB2/RAC1/PPP3R1/RHEB/GSK3B/CDK6/PRKACB/ELK1/CREB3/RAF1/TSC2/KRAS/ATF4/SP1/MAPK14/GRB2/VEGFA/TSC1/CASP8/CREB3L2/BAX/RPS6KB2/AKT1/ITPR3/TBK1/SOS1/BID/CREB1/STAT3/IL10RB/RPS6KB1/GNA12/CALM1/ITPR2/MDM2/CASP9/PIK3R1	PB/PC
hsa05221	hsa05221	Acute myeloid leukemia	58	0.21204	1.15508	0.201585	0.379519	0.24183	1873	tags=22%, list=11%, signal=20%	BRAF/PML/MAP2K2/SOS2/RUNX1/PIM1/RAF1/KRAS/STAT5A/GRB2/RPS6KB2/AKT1/SOS1	PB/PC
hsa04530	hsa04530	Tight junction	125	0.177856	1.1387	0.185417	0.353025	0.224948	2066	tags=22%, list=12%, signal=20%	ARPC5L/PPP2R2A/MAPK9/MAPK8/PPP2R2D/RUNX1/RAC1/RAPGEF2/PRKCI/TUBA4A/MAP3K5/PRKACB/ARPC5/ACTR3C/RDX/MYL6B/CLDN15/VASP/TJAP1/WAS/JUN/MYL6/ACTN4/ARPC2/AFDN/PPP2CA/ITGB1/PARD6B	PB/PC

## Sheet: Figure 3C
New_Clusters	num_expanded_clones_Neg	num_expanded_clones_Pos
Activated Naive	1	3
Atypical	14	179
cMBC	49	101
Naive	40	4
PB/PC	238	54
PB/PC Precursors	257	9
	Pearson's Chi-squared test
data: summary.stat
X-squared = 506.22, df = 5, p-value < 2.2e-16

## Sheet: Figure 3D
new_clusters	PEA	Mean.INFg.hallmark.score	Adjusted.P.value (Pos vs Neg)	Mean.INFg.Go.score	Adjusted.P.value (Pos vs Neg)
Naive	Neg	0.179206	0.000907885	0.51933	0.00090788
Naive	Pos	0.971879	0.000908	2.99929
cMBC	Neg	0.413701	1.12e-18	1.26805	6.4e-18
cMBC	Pos	1.57039		5.07915
Atypical	Neg	0.885441	0.000907885	3.2087	0.00090788
Atypical	Pos	1.54533		5.7021
PB/PC	Neg	0.98253	0.0372279	1.02292	0.0477871
PB/PC	Pos	1.27568		0.759882
Activated Naive	Neg	0.13841	0.545455	0.439186	1
Activated Naive	Pos	0.636552		0.920044
PB/PC Precursors	Neg	0.132995	0.00187841	0.288171	0.0006501
PB/PC Precursors	Pos	0.207251		0.716563

## Sheet: Figure 3E
	p_val	avg_log2FC	pct.1	pct.2	p_val_adj
CD74	1.04e-93	284.986	0.991	0.97	3.75e-89
IRF8	3.17e-71	12.5123	0.663	0.132	1.15e-66
CIITA	2.54e-49	4.8729	0.451	0.057	9.19e-45
IFNGR1	1.61e-22	4.83458	0.266	0.048	5.81e-18
CD86	2.2e-22	17.0494	0.369	0.115	7.98e-18
CD40	1.92e-11	2.12439	0.294	0.12	6.94e-07
IRF3	0.00251594	1.03277	0.243	0.164	1
OAS1	0.0101629	-1.15944	0.306	0.374	1
IL6	0.0363231	5.06322	0.046	0.022	1
IRF4	0.0585095	-20.3553	0.22	0.277	1
STAT4	0.764604	0.648981	0.023	0.02	1
IL15	0.981052	0.694061	0.049	0.048	1

## Sheet: Figure 3F
cell_id	new_clusters	PEA	IGL_mu_freq	IGH_mu_freq
COVID14_TGTGGTACAAACGTGG-1	Atypical	Pos	2.51572	3.77907
COVID14_CGACCTTTCAATAAGG-1	Atypical	Pos	2.51572	3.77907
COVID14_GTCACAAGTGGTGTAG-1	Atypical	Pos	2.18069	4.36047
COVID14_GTAACGTTCCGTCAAA-1	Atypical	Pos	2.18069	4.36047
COVID14_GCGGGTTCATTGGTAC-1	Atypical	Pos	2.18069	4.36047
COVID14_GACCTGGGTTCCTCCA-1	Atypical	Pos	2.18069	4.36047
COVID14_CTGAAACAGACCTTTG-1	Atypical	Pos	2.18069	4.36047
COVID14_CGAGAAGTCGGCTACG-1	Atypical	Pos	2.18069	4.36047
COVID14_CGAACATGTTTGGCGC-1	Atypical	Pos	2.18069	4.36047
COVID14_CCTTCCCCAGGACGTA-1	Atypical	Pos	2.18069	4.36047
COVID14_CAGCTAAAGGTGATAT-1	Atypical	Pos	2.18069	4.36047
COVID14_ATGAGGGCACGGCGTT-1	Atypical	Pos	2.18069	4.36047
COVID14_ATCACGATCTTGCCGT-1	Atypical	Pos	2.18069	4.36047
COVID14_AACTCAGTCGGATGTT-1	Atypical	Pos	2.18069	4.36047
COVID14_AACGTTGCAGCGTCCA-1	Atypical	Pos	2.18069	4.36047
COVID14_GAGTCCGAGTCCGGTC-1	Atypical	Pos	1.55763	4.65116
COVID14_GAGGTGAGTGCATCTA-1	Atypical	Pos	1.86916	3.19767
COVID14_AGCTTGAGTAAATGAC-1	Atypical	Pos	4.36137	5.23256
COVID49_TTTGGTTTCTTAGAGC-1	Atypical	Neg	4.04984	9.30931
COVID14_TTGAACGTCGTTTGCC-1	Atypical	Pos	3.0303	5.23256
COVID14_TCTGGAACACACGCTG-1	Atypical	Pos	3.0303	5.23256
COVID14_TCAGATGGTACAGACG-1	Atypical	Pos	3.0303	5.23256
COVID14_TACCTTACATGGTCAT-1	Atypical	Pos	3.0303	5.23256
COVID14_TACACGAGTATCACCA-1	Atypical	Pos	3.0303	5.23256
COVID14_TAAGCGTAGGAACTGC-1	Atypical	Pos	3.0303	5.23256
COVID14_GTTAAGCAGATGAGAG-1	Atypical	Pos	3.0303	5.23256
COVID14_GGTGCGTCACAACTGT-1	Atypical	Pos	3.0303	5.23256
COVID14_GGCGTGTCACACAGAG-1	Atypical	Pos	3.0303	5.23256
COVID14_GCTGCAGTCTGTTGAG-1	Atypical	Pos	3.0303	5.23256
COVID14_GATCAGTTCGCGGATC-1	Atypical	Pos	3.0303	5.23256
COVID14_GACGTTAGTGTGTGCC-1	Atypical	Pos	3.0303	5.23256
COVID14_GACGTGCTCTAGCACA-1	Atypical	Pos	3.0303	5.23256
COVID14_GAACGGAGTTAAGAAC-1	Atypical	Pos	3.0303	5.23256
COVID14_CTCGGAGCATCGGACC-1	Atypical	Pos	3.0303	5.23256
COVID14_AGAGTGGTCCGAACGC-1	Atypical	Pos	3.0303	5.23256
COVID14_AGAGTGGAGGAGTAGA-1	Atypical	Pos	3.0303	5.23256
COVID14_AGAGCTTTCGTGACAT-1	Atypical	Pos	3.0303	5.23256
COVID14_ACTATCTAGGCCGAAT-1	Atypical	Pos	3.0303	5.23256
COVID14_ACGCCAGAGAGCCTAG-1	Atypical	Pos	3.0303	5.23256
COVID14_AAGTCTGGTAAGTAGT-1	Atypical	Pos	3.0303	5.23256
COVID14_AAAGCAATCTGAAAGA-1	Atypical	Pos	3.0303	5.23256
COVID17_TGGCTGGCAGGTGCCT-1	Atypical	Neg	0.615385	0.296736
COVID17_GTGGGTCTCAGTTAGC-1	Atypical	Neg	1.23077	1.18694
COVID17_CGCTGGATCTAACGGT-1	Atypical	Neg	0.923077	1.18694
COVID17_CACACTCCACCGGAAA-1	Atypical	Neg	1.84615	1.18694
COVID17_ACTTTCACAAATCCGT-1	Atypical	Neg	0.923077	0.593472
COVID17_ACACCGGGTGACAAAT-1	Atypical	Neg	1.23077	1.18694
COVID79_TTGAACGTCTTTCCTC-1	Atypical	Pos	9.34579	12.0846
COVID79_TGACTTTGTGACTCAT-1	Atypical	Pos	10.2804	12.6888
COVID79_TCTTTCCTCCTTAATC-1	Atypical	Pos	9.65732	12.9909
COVID79_TCGTACCCAGTTCATG-1	Atypical	Pos	9.65732	12.9909
COVID79_GGCTCGATCATGTAGC-1	Atypical	Pos	10.2804	12.6888
COVID79_GGAATAAGTTACAGAA-1	Atypical	Pos	9.96885	12.9909
COVID79_CAGTCCTAGTCTCGGC-1	Atypical	Pos	10.2804	12.6888
COVID17_TTTACTGTCCTTGCCA-1	Atypical	Neg	0	0
COVID17_GGATGTTGTCGCCATG-1	Atypical	Neg	0	0
COVID17_GCAGCCAAGTACGATA-1	Atypical	Neg	0	0
COVID17_GATCAGTAGTTAGGTA-1	Atypical	Neg	0	0
COVID17_CGAGCCATCAGTACGT-1	Atypical	Neg	0	0
COVID17_ATAACGCAGTACGATA-1	Atypical	Neg	0	0
COVID17_ACATCAGAGGGTTCCC-1	Atypical	Neg	0	0
COVID14_TTGAACGAGAAGAAGC-1	Atypical	Pos	0.617284	1.45773
COVID14_TGTGGTAAGGATGGTC-1	Atypical	Pos	0.617284	1.45773
COVID14_TACTTGTAGGCGATAC-1	Atypical	Pos	0.617284	1.45773
COVID14_GTGCGGTTCTCTTATG-1	Atypical	Pos	0.617284	1.45773
COVID14_GTCAAGTAGACCCACC-1	Atypical	Pos	0.617284	1.45773
COVID14_GGCGTGTGTGGTCTCG-1	Atypical	Pos	0.617284	1.45773
COVID14_CATCCACGTTAAGTAG-1	Atypical	Pos	0.617284	1.45773
COVID14_AGCGTATCATTCCTGC-1	Atypical	Pos	0.617284	1.45773
COVID14_TTCGGTCGTCACAAGG-1	Atypical	Pos	0.311526	1.17302
COVID14_GTATCTTCATCCCATC-1	Atypical	Pos	0.311526	1.17302
COVID14_GGTGTTACAGACGCCT-1	Atypical	Pos	0.311526	1.17302
COVID14_CTGATCCCACTGAAGG-1	Atypical	Pos	0.311526	1.17302
COVID14_CTCCTAGAGAGTCGGT-1	Atypical	Pos	0.311526	1.17302
COVID14_CTAAGACAGGCCCTCA-1	Atypical	Pos	0.311526	1.17302
COVID14_CCTACACAGCCCGAAA-1	Atypical	Pos	0.311526	1.17302
COVID14_CATCAGAAGTAGATGT-1	Atypical	Pos	0.311526	1.17302
COVID14_ACTATCTCAGTAAGCG-1	Atypical	Pos	0.311526	1.17302
COVID14_AACTCCCTCCTTAATC-1	Atypical	Pos	0.311526	1.17302
COVID48_GGGAATGAGCGTTCCG-1	Atypical	Pos	1.54799	2.55682
COVID48_TCAATCTTCGGATGTT-1	Atypical	Pos	1.54799	3.67232
COVID48_GTTTCTATCTAACTTC-1	Atypical	Pos	1.54799	3.38983
COVID48_TCTTTCCCACCAGCAC-1	Atypical	Pos	1.23839	1.12994
COVID48_GAAACTCGTTCTCATT-1	Atypical	Pos	1.23839	1.12994
COVID79_TGTGTTTTCTCAAACG-1	Atypical	Pos	3.71517	4.26829
COVID79_TGGCCAGTCTTGTTTG-1	Atypical	Pos	3.71517	3.96341
COVID79_TGAGCCGTCTGCAAGT-1	Atypical	Pos	3.40557	4.87805
COVID79_TGACGGCAGAGCCCAA-1	Atypical	Pos	3.71517	4.57317
COVID79_TCAGCAACACTCGACG-1	Atypical	Pos	3.71517	4.26829
COVID79_TAGTGGTTCAGTCAGT-1	Atypical	Pos	3.71517	4.57317
COVID79_TACCTTACATTCTTAC-1	Atypical	Pos	4.33437	4.26829
COVID79_GTTACAGAGCTACCGC-1	Atypical	Pos	4.64396	7.0122
COVID79_GTGTTAGGTAGCTAAA-1	Atypical	Pos	3.40557	4.57317
COVID79_GTGCATAGTCACAAGG-1	Atypical	Pos	2.78638	5.18293
COVID79_GTCCTCACATGGATGG-1	Atypical	Pos	3.71517	4.57317
COVID79_GGCTGGTTCCTGCTTG-1	Atypical	Pos	5.57276	6.70732
COVID79_GCGCCAAAGCGTTGCC-1	Atypical	Pos	3.09598	5.18293
COVID79_GCGCAACTCTGCCAGG-1	Atypical	Pos	4.64396	5.79268
COVID79_GCACATAAGCGGATCA-1	Atypical	Pos	3.40557	6.40244
COVID79_GATTCAGTCGACCAGC-1	Atypical	Pos	3.40557	5.4878
COVID79_GACCTGGAGGGTCTCC-1	Atypical	Pos	3.125	4.87805
COVID79_CTCACACAGTAGGCCA-1	Atypical	Pos	4.64396	7.31707
COVID79_CGGACGTAGTGTCCCG-1	Atypical	Pos	4.64396	7.0122
COVID79_CGCGTTTGTCATATGC-1	Atypical	Pos	5.57276	7.0122
COVID79_CCATGTCTCAGTCCCT-1	Atypical	Pos	2.78638	4.87805
COVID79_CATGACATCACAGTAC-1	Atypical	Pos	1.5625	4.87805
COVID79_CATGACACAATAGAGT-1	Atypical	Pos	3.09598	3.65854
COVID79_CACAGGCAGAAGATTC-1	Atypical	Pos	3.09598	4.26829
COVID79_ATTGGTGCAGCTGTTA-1	Atypical	Pos	2.47678	5.4878
COVID79_ATGTGTGAGCGTGAAC-1	Atypical	Pos	3.40557	5.18293
COVID79_ATCCGAACAAAGCGGT-1	Atypical	Pos	2.8125	4.26829
COVID79_ATCATGGAGTATCGAA-1	Atypical	Pos	2.78638	4.87805
COVID79_AGTAGTCAGTCGCCGT-1	Atypical	Pos	3.40557	4.26829
COVID79_TTAGTTCCAACAACCT-1	Atypical	Pos	3.40557	6.40244
COVID79_TGGCCAGGTAATTGGA-1	Atypical	Pos	5	7.62195
COVID79_TGCCCTACATCCTTGC-1	Atypical	Pos	3.71517	4.87805
COVID79_TACGGATTCGGGAGTA-1	Atypical	Pos	4.64396	7.31707
COVID79_GCTGCGAGTCCGTCAG-1	Atypical	Pos	4.64396	8.84146
COVID79_CTCGTCAAGGATCGCA-1	Atypical	Pos	3.40557	6.09756
COVID79_CGGAGTCAGCGACGTA-1	Atypical	Pos	2.78638	3.96341
COVID79_CGCGGTATCCCAAGTA-1	Atypical	Pos	3.75	7.62195
COVID79_CACACTCCATGGAATA-1	Atypical	Pos	4.33437	8.53659
COVID79_ATGAGGGCAGACAAGC-1	Atypical	Pos	3.09598	4.57317
COVID79_ACTTACTTCGCACTCT-1	Atypical	Pos	3.09598	4.87805
COVID79_ACACCCTGTCTCAACA-1	Atypical	Pos	3.40557	7.62195
COVID79_TGCTACCGTACTCAAC-1	Atypical	Pos	3.71517	6.40244
COVID79_TGCGGGTGTCGCTTCT-1	Atypical	Pos	4.02477	6.09756
COVID79_TGCGCAGGTACAGTGG-1	Atypical	Pos	4.64396	5.79268
COVID79_TGCCAAACAATGTAAG-1	Atypical	Pos	4.02477	5.18293
COVID79_TGAGAGGGTCAAACTC-1	Atypical	Pos	3.71517	3.96341
COVID79_TGAGAGGCACCAGTTA-1	Atypical	Pos	4.02477	7.0122
COVID79_TCTATTGTCGGCTTGG-1	Atypical	Pos	3.71517	5.18293
COVID79_TCGTAGAGTTGCGTTA-1	Atypical	Pos	4.02477	3.96341
COVID79_TCAATCTAGTGTTTGC-1	Atypical	Pos	4.02477	9.45122
COVID79_TCAATCTAGTGTACTC-1	Atypical	Pos	3.09598	4.57317
COVID79_TACAGTGCAAGGTTTC-1	Atypical	Pos	4.64396	5.18293
COVID79_TACACGACACGCTTTC-1	Atypical	Pos	3.40557	5.18293
COVID79_TAAACCGGTAGGAGTC-1	Atypical	Pos	4.33437	6.09756
COVID79_GTTAAGCTCTTAGCCC-1	Atypical	Pos	4.95356	6.09756
COVID79_GTGTGCGAGTCCGGTC-1	Atypical	Pos	3.71517	3.96341
COVID79_GTCCTCAGTAGCGCTC-1	Atypical	Pos	4.33437	6.09756
COVID79_GGTATTGAGGACAGAA-1	Atypical	Pos	4.33437	6.70732
COVID79_GCATGTACACATGGGA-1	Atypical	Pos	3.71517	7.31707
COVID79_GATCGCGCATCGACGC-1	Atypical	Pos	2.78638	5.4878
COVID79_GAGTCCGAGATGTCGG-1	Atypical	Pos	2.78638	5.79268
COVID79_GACTAACAGTAGTGCG-1	Atypical	Pos	4.33437	6.70732
COVID79_GACCAATCAATGCCAT-1	Atypical	Pos	4.02477	6.09756
COVID79_GAATAAGTCTTTAGTC-1	Atypical	Pos	4.95356	7.0122
COVID79_GAAATGAGTGCAGACA-1	Atypical	Pos	5.26316	7.31707
COVID79_CTCGGGATCTGAGTGT-1	Atypical	Pos	4.33437	5.18293
COVID79_CTAGAGTTCCCTGACT-1	Atypical	Pos	5.57276	7.62195
COVID79_CGATCGGGTGGGTCAA-1	Atypical	Pos	4.33437	6.70732
COVID79_CCTTCCCTCTGCGGCA-1	Atypical	Pos	4.62963	7.0122
COVID79_CATTCGCCACGTGAGA-1	Atypical	Pos	4.02477	5.4878
COVID79_CATCGGGCAGTTAACC-1	Atypical	Pos	5.26316	7.62195
COVID79_ATGGGAGAGACTACAA-1	Atypical	Pos	3.71517	6.40244
COVID79_ATAACGCCATGGGACA-1	Atypical	Pos	4.93827	6.70732
COVID79_AGGGATGTCCAGGGCT-1	Atypical	Pos	3.71517	5.18293
COVID79_AGGGAGTGTTCAGACT-1	Atypical	Pos	4.93827	6.70732
COVID79_AGGCCACGTAGCTTGT-1	Atypical	Pos	3.71517	5.18293
COVID79_AGCATACGTCATGCCG-1	Atypical	Pos	3.09598	4.87805
COVID79_AAGGCAGGTAACGACG-1	Atypical	Pos	4.93827	6.40244
COVID79_AAGGCAGAGAATGTGT-1	Atypical	Pos	3.40557	6.70732
COVID79_AAATGCCCATGTTGAC-1	Atypical	Pos	4.33437	6.40244
COVID79_AAAGTAGTCACGGTTA-1	Atypical	Pos	4.64396	5.79268
COVID79_GTGCTTCTCTTTCCTC-1	Atypical	Pos	3.40557	4.26829
COVID79_CACAAACCAAGACACG-1	Atypical	Pos	5.88235	7.31707
COVID79_TACCTATGTCGGCTCA-1	Atypical	Pos	4.33437	7.0122
COVID79_GCACTCTCAATCTACG-1	Atypical	Pos	4.64396	7.0122
COVID79_CAAGAAAAGGGCTCTC-1	Atypical	Pos	4.02477	6.40244
COVID79_ACGGAGAAGCAGACTG-1	Atypical	Pos	4.02477	7.31707
COVID79_CAGCTGGCACTCAGGC-1	Atypical	Pos	3.40557	6.40244
COVID79_AGCATACGTGCAACGA-1	Atypical	Pos	3.71517	6.70732
COVID79_AGAATAGGTCTCATCC-1	Atypical	Pos	3.71517	6.70732
COVID79_GTCAAGTAGGCAATTA-1	Atypical	Pos	3.71517	5.79268
COVID79_ACTTACTCATACGCCG-1	Atypical	Pos	4.33437	5.4878
COVID79_TACGGTAAGCACACAG-1	Atypical	Pos	4.95356	7.0122
COVID79_GTGCATAGTTATGCGT-1	Atypical	Pos	4.64396	4.26829
COVID79_GTAACGTAGATGTCGG-1	Atypical	Pos	5.26316	7.92683
COVID79_GGGTCTGCAAAGGCGT-1	Atypical	Pos	3.71517	5.79268
COVID79_GGAATAACAAAGCAAT-1	Atypical	Pos	3.71517	5.79268
COVID79_GCACTCTTCCATGAGT-1	Atypical	Pos	3.09598	3.96341
COVID79_CACCACTCACATAACC-1	Atypical	Pos	3.09598	4.26829
COVID79_GAAATGAGTATGCTTG-1	Atypical	Pos	4.02477	5.4878
COVID79_CTCGTACCACTTCTGC-1	Atypical	Pos	5.24691	8.84146
COVID79_CGTTCTGGTTACAGAA-1	Atypical	Pos	4.02477	8.84146
COVID79_ACTGATGAGTGCGTGA-1	Atypical	Pos	3.40557	4.87805
COVID79_TTCCCAGGTCGAACAG-1	Atypical	Pos	3.18471	8.4058
COVID79_CGATTGATCCTTCAAT-1	Atypical	Pos	4.14013	9.27536
COVID79_CCCAGTTTCTAACTTC-1	Atypical	Pos	3.80952	8.16327
COVID79_CCGTGGAAGCGATGAC-1	Atypical	Pos	4.14013	9.64912
COVID79_CAACCAATCAATACCG-1	Atypical	Pos	4.40252	10.4348
COVID79_AGGGATGGTAAGAGGA-1	Atypical	Pos	1.88679	5.7971
COVID17_TTCCCAGAGACGCAAC-1	cMBC	Neg	8.36013	5.93472
COVID17_GTAGTCAGTGCTCTTC-1	cMBC	Neg	8.36013	5.93472
COVID17_GGGTTGCGTCCGCTGA-1	cMBC	Neg	8.36013	5.93472
COVID17_GAATGAATCCATGCTC-1	cMBC	Neg	8.36013	5.93472
COVID17_CTTAACTAGTTGCAGG-1	cMBC	Neg	8.36013	5.93472
COVID17_CGCTGGAGTACGCACC-1	cMBC	Neg	8.36013	5.93472
COVID17_CCTACCACATCCCACT-1	cMBC	Neg	8.36013	5.93472
COVID17_CCCAATCCAACCGCCA-1	cMBC	Neg	8.36013	5.93472
COVID17_ATCCACCTCTGGCGAC-1	cMBC	Neg	8.36013	5.93472
COVID17_ACTATCTTCAGAGGTG-1	cMBC	Neg	8.36013	5.93472
COVID79_GTTAAGCCAGCCTTGG-1	cMBC	Pos	1.81818	2.34604
COVID79_GCCTCTATCAGTTAGC-1	cMBC	Pos	3.0303	1.46628
COVID79_CTGATAGTCATTTGGG-1	cMBC	Pos	3.0303	1.46628
COVID79_CGGACGTCAGATGGGT-1	cMBC	Pos	3.0303	1.46628
COVID79_CACATAGCATTAACCG-1	cMBC	Pos	3.0303	1.46628
COVID79_AGCCTAAAGATCTGCT-1	cMBC	Pos	3.0303	1.46628
COVID79_ACTTACTTCAGCTCTC-1	cMBC	Pos	3.0303	1.46628
COVID79_AAGGTTCTCCACGACG-1	cMBC	Pos	3.0303	1.46628
COVID79_TGGCTGGGTGGTCCGT-1	cMBC	Pos	2.73556	4.5045
COVID79_GTACTCCTCGGTTCGG-1	cMBC	Pos	2.73556	4.5045
COVID79_GCAGTTAGTAAGGGAA-1	cMBC	Pos	2.73556	4.5045
COVID79_GCAGCCACATGTCTCC-1	cMBC	Pos	2.73556	4.5045
COVID79_CGTTGGGAGGAACTGC-1	cMBC	Pos	2.73556	4.5045
COVID79_ATCTACTAGGGAAACA-1	cMBC	Pos	2.73556	4.5045
COVID79_AGGTCATCACGAAACG-1	cMBC	Pos	4.71698	4.5045
COVID17_ACACCCTGTTGTGGAG-1	cMBC	Neg	3.66972	7.71513
COVID14_GGACAGAAGCCGGTAA-1	cMBC	Pos	2.18069	4.36047
COVID17_TGACTAGCACTGCCAG-1	cMBC	Neg	2.50784	2.04678
COVID17_GGATGTTTCAGATAAG-1	cMBC	Neg	2.50784	2.04678
COVID17_TTTGTCACACCAGTTA-1	cMBC	Neg	6.54206	8.16327
COVID17_TTCTCAATCAGGCAAG-1	cMBC	Neg	6.54206	8.16327
COVID17_TTAGTTCTCTGTCAAG-1	cMBC	Neg	6.54206	8.16327
COVID17_TTAGGACAGGTTACCT-1	cMBC	Neg	6.54206	8.16327
COVID17_TGAGCATCATCGGTTA-1	cMBC	Neg	3.11526	8.16327
COVID17_GCGAGAAGTCCGCTGA-1	cMBC	Neg	6.54206	8.16327
COVID17_GCAATCATCGTCCGTT-1	cMBC	Neg	6.54206	8.16327
COVID17_CTCGGGACATGTCGAT-1	cMBC	Neg	6.54206	8.16327
COVID17_CGGCTAGCAAGACACG-1	cMBC	Neg	3.11526	8.16327
COVID17_CCCAATCGTCGCGTGT-1	cMBC	Neg	0.934579	8.16327
COVID17_CCAGCGACAGTCGTGC-1	cMBC	Neg	6.54206	8.16327
COVID17_CCAATCCGTTGTCTTT-1	cMBC	Neg	6.54206	8.16327
COVID17_CACCACTGTCCGACGT-1	cMBC	Neg	6.54206	8.16327
COVID17_ATTGGTGCATCCGGGT-1	cMBC	Neg	6.54206	8.16327
COVID17_AAAGCAAAGGCCATAG-1	cMBC	Neg	6.54206	8.16327
COVID79_GGCCGATAGGCGATAC-1	cMBC	Pos	2.69461	8.33333
COVID79_CTCATTAAGTGATCGG-1	cMBC	Pos	2.69461	8.33333
COVID79_GCGCAACAGGACTGGT-1	cMBC	Pos	3.3033	6.03448
COVID79_CACACTCAGCGTAATA-1	cMBC	Pos	3.003	4.88506
COVID79_CTTAGGAAGACATAAC-1	cMBC	Pos	2.09581	8.04598
COVID79_CGATTGAGTGCAGTAG-1	cMBC	Pos	2.71084	7.26744
COVID79_ATCACGACATGGTCAT-1	cMBC	Pos	2.71084	7.26744
COVID79_TTTGTCAGTCTTGTCC-1	cMBC	Pos	2.4024	5.45977
COVID79_TAGCCGGCACTTGGAT-1	cMBC	Pos	2.4024	5.45977
COVID79_TAGCCGGCACGAAACG-1	cMBC	Pos	2.4024	5.45977
COVID79_GATCAGTGTGATGTCT-1	cMBC	Pos	2.4024	5.45977
COVID79_GACGGCTCAACACGCC-1	cMBC	Pos	2.4024	5.45977
COVID79_CTCGTCACAAGAGTCG-1	cMBC	Pos	2.4024	5.45977
COVID79_ATCACGAGTACAGTGG-1	cMBC	Pos	2.4024	5.45977
COVID79_ATAGACCCATGCCTAA-1	cMBC	Pos	2.4024	5.45977
COVID79_ATAACGCTCTATCGCC-1	cMBC	Pos	2.4024	5.45977
COVID79_AGGTCATTCTGCGACG-1	cMBC	Pos	2.4024	5.45977
COVID79_AAGCCGCAGTTGAGAT-1	cMBC	Pos	2.4024	5.45977
COVID17_GATCAGTGTGCAACGA-1	cMBC	Neg	2.16718	2.03488
COVID17_ATTGGTGCAGCCAATT-1	cMBC	Neg	2.16718	2.03488
COVID17_AGGTCATTCACGACTA-1	cMBC	Neg	2.16718	2.03488
COVID79_TTTATGCTCAGTTTGG-1	cMBC	Pos	9.65732	12.6888
COVID79_TACGGATAGTATCGAA-1	cMBC	Pos	9.65732	12.9909
COVID79_CGCTGGAGTGTCCTCT-1	cMBC	Pos	9.34579	13.2931
COVID13_TAGTTGGTCGCCAGCA-1	cMBC	Neg	6.54762	8.35913
COVID48_TGCACCTCACGGCGTT-1	cMBC	Pos	2.33918	4.42478
COVID48_GAGCAGATCAAGAAGT-1	cMBC	Pos	0.928793	1.70455
COVID48_TTGACTTGTATCGCAT-1	cMBC	Pos	1.875	3.67232
COVID48_TGGACGCGTAAGTAGT-1	cMBC	Pos	1.54799	3.67232
COVID48_CATATTCTCGGCATCG-1	cMBC	Pos	2.16718	3.67232
COVID48_ACGAGGATCGGACAAG-1	cMBC	Pos	2.16718	3.67232
COVID48_TACGGATCAAGCGCTC-1	cMBC	Pos	1.54799	1.70455
COVID48_GCAGCCACATGTCTCC-1	cMBC	Pos	1.23839	1.12994
COVID48_GTGTTAGCAACTGGCC-1	cMBC	Pos	1.54799	3.10734
COVID17_CGTTCTGTCGACGGAA-1	cMBC	Neg	3.11526	6.76471
COVID17_ATAGACCTCTTACCGC-1	cMBC	Neg	3.11526	6.76471
COVID17_TCTGGAATCTCAACTT-1	cMBC	Neg	4.96894	6.86567
COVID17_TCTCTAACACCGGAAA-1	cMBC	Neg	4.96894	6.86567
COVID17_GCGCAGTAGATGGCGT-1	cMBC	Neg	4.96894	6.86567
COVID17_ATTACTCTCCCTCAGT-1	cMBC	Neg	4.96894	6.86567
COVID17_AGTGGGAGTATCACCA-1	cMBC	Neg	4.96894	6.86567
COVID17_ACGCCGAAGATATGCA-1	cMBC	Neg	4.96894	6.86567
COVID17_ACATACGAGAACTGTA-1	cMBC	Neg	5.2795	7.16418
COVID17_GCGGGTTAGACGCAAC-1	cMBC	Neg	4.73186	11.0092
COVID17_GCATGATCACATGTGT-1	cMBC	Neg	4.73186	11.0092
COVID17_CTGAAGTCACGTAAGG-1	cMBC	Neg	4.73186	11.0092
COVID17_CACCAGGCACCAGATT-1	cMBC	Neg	4.73186	11.0092
COVID17_ATTATCCCACAGCGTC-1	cMBC	Neg	4.73186	11.0092
COVID17_ACGGGCTCAAGTCTGT-1	cMBC	Neg	4.73186	11.0092
COVID79_TTGGCAAAGGATATAC-1	cMBC	Pos	3.71517	4.57317
COVID79_TGTCCCACATTCTTAC-1	cMBC	Pos	3.09598	5.18293
COVID79_TGAGCCGGTGATAAAC-1	cMBC	Pos	5.88235	5.79268
COVID79_TGAGAGGCATCCCACT-1	cMBC	Pos	1.55763	7.92683
COVID79_TCTGGAAGTAGCCTCG-1	cMBC	Pos	4.64396	7.0122
COVID79_TCTATTGTCAGTTCGA-1	cMBC	Pos	3.125	4.26829
COVID79_TCGGGACGTCTTGATG-1	cMBC	Pos	3.71517	4.57317
COVID79_TACTCGCGTACCGTTA-1	cMBC	Pos	5	6.70732
COVID79_TACAGTGTCCCAAGAT-1	cMBC	Pos	3.71517	5.4878
COVID79_GGACATTCAAGTTCTG-1	cMBC	Pos	2.78638	4.87805
COVID79_GCTTGAAAGCGTCAAG-1	cMBC	Pos	3.40557	5.79268
COVID79_GCAGCCACATGGGAAC-1	cMBC	Pos	3.71517	4.57317
COVID79_CTAATGGTCGCCAAAT-1	cMBC	Pos	3.71517	5.18293
COVID79_CGTCCATAGACAATAC-1	cMBC	Pos	3.40557	5.18293
COVID79_CGATCGGTCTTCATGT-1	cMBC	Pos	3.71517	6.09756
COVID79_CCGGGATCACATCCAA-1	cMBC	Pos	3.71517	5.18293
COVID79_CCAATCCGTCGGCATC-1	cMBC	Pos	4.64396	6.40244
COVID79_CACAGGCCACCGATAT-1	cMBC	Pos	3.40557	5.18293
COVID79_CAAGATCCAATGGACG-1	cMBC	Pos	3.71517	6.09756
COVID79_CAACCTCAGAAGGTTT-1	cMBC	Pos	3.71517	5.4878
COVID79_AGATCTGGTCTAACGT-1	cMBC	Pos	3.09598	3.65854
COVID79_ACTGTCCTCAAGGCTT-1	cMBC	Pos	4.64396	6.40244
COVID79_ACTGTCCAGTGTTTGC-1	cMBC	Pos	3.71517	4.57317
COVID79_ACTGAGTGTGCGAAAC-1	cMBC	Pos	3.71517	4.57317
COVID79_ACGAGCCTCTCATTCA-1	cMBC	Pos	3.09598	6.09756
COVID79_ACACCCTAGGAACTGC-1	cMBC	Pos	3.40557	3.65854
COVID79_AAACCTGTCTGTTGAG-1	cMBC	Pos	3.125	4.87805
COVID79_GCTTCCACAGACTCGC-1	cMBC	Pos	4.02477	6.40244
COVID79_CATGACATCCAGAAGG-1	cMBC	Pos	3.40557	7.31707
COVID79_TGTCCCATCCATGAAC-1	cMBC	Pos	3.72671	6.40244
COVID79_TGCTGCTTCTGGCGAC-1	cMBC	Pos	4.6875	6.09756
COVID79_TCACGAATCGTAGATC-1	cMBC	Pos	3.71517	3.96341
COVID79_GTGTGCGTCCAAACTG-1	cMBC	Pos	2.78638	3.96341
COVID79_GTCTTCGGTCAAACTC-1	cMBC	Pos	3.71517	5.18293
COVID79_GGACAAGTCGGATGGA-1	cMBC	Pos	3.71517	4.87805
COVID79_GCTTGAATCTTCTGGC-1	cMBC	Pos	3.71517	6.40244
COVID79_CTCGGGAGTTGGTGGA-1	cMBC	Pos	3.71517	6.40244
COVID79_CGCTGGAAGTCTCAAC-1	cMBC	Pos	4.33437	4.57317
COVID79_CAGAATCAGCCCAGCT-1	cMBC	Pos	3.40557	5.79268
COVID79_CACAAACGTTCAGCGC-1	cMBC	Pos	3.09598	7.31707
COVID79_AGGGAGTGTACTCTCC-1	cMBC	Pos	3.40557	5.18293
COVID79_AGAGTGGTCGCTTAGA-1	cMBC	Pos	3.09598	4.87805
COVID79_CGGAGTCCAGCTGCTG-1	cMBC	Pos	2.78638	6.70732
COVID79_TGCCCATCATCAGTCA-1	cMBC	Pos	4.64396	4.87805
COVID79_TAGTGGTCAGCCACCA-1	cMBC	Pos	3.71517	6.40244
COVID79_TAGACCAGTAGCACGA-1	cMBC	Pos	3.71517	7.0122
COVID79_TACCTTACAAGTTCTG-1	cMBC	Pos	3.71517	7.31707
COVID79_GGGAATGTCCTTTACA-1	cMBC	Pos	3.71517	5.79268
COVID79_CTGAAGTTCGCCGTGA-1	cMBC	Pos	3.71517	6.70732
COVID79_CGTGAGCAGCGAAGGG-1	cMBC	Pos	4.33437	5.4878
COVID79_ATTATCCCACGGACAA-1	cMBC	Pos	4.98442	7.0122
COVID49_TTAGGACGTTCTGTTT-1	cMBC	Neg	5.03145	9.09091
COVID49_AACCGCGAGTCGAGTG-1	cMBC	Neg	5.03145	9.09091
COVID79_AACTTTCGTACGCACC-1	cMBC	Pos	3.82166	6.66667
COVID79_GCCTCTAGTCTTCGTC-1	cMBC	Pos	4.40252	10.4348
COVID79_AAGGTTCTCAGAGACG-1	cMBC	Pos	4.40252	10.4348
COVID79_AGGTCATCACCAGGCT-1	cMBC	Pos	3.18471	7.01754
COVID17_TGGTTCCGTCGCATAT-1	PB/PC	Neg	4.4164	4.97076
COVID17_TGCGCAGGTGCAGACA-1	PB/PC	Neg	4.4164	4.97076
COVID17_GGACGTCTCTTGGGTA-1	PB/PC	Neg	5.71429	5.84795
COVID17_CAGTAACTCACGAAGG-1	PB/PC	Neg	4.4164	4.97076
COVID17_CAAGTTGGTTTAGGAA-1	PB/PC	Neg	4.4164	4.97076
COVID17_CACTCCAAGGATCGCA-1	PB/PC	Neg	4.73186	7.30994
COVID17_CGACTTCCAGACACTT-1	PB/PC	Neg	6.30915	8.47953
COVID17_TGACTTTGTACATGTC-1	PB/PC	Neg	7.71704	5.63798
COVID17_TCTTTCCCACAGCGTC-1	PB/PC	Neg	7.71704	5.63798
COVID17_TCTGAGAAGTAGGTGC-1	PB/PC	Neg	7.71704	5.63798
COVID17_TCGTACCCAGATCTGT-1	PB/PC	Neg	7.71704	5.63798
COVID17_TAAGCGTGTACATGTC-1	PB/PC	Neg	7.71704	5.63798
COVID17_GTCTCGTCAGTGGAGT-1	PB/PC	Neg	7.71704	5.63798
COVID17_GTCGTAAGTCCGAAGA-1	PB/PC	Neg	7.71704	5.63798
COVID17_GTAGGCCAGATGCCAG-1	PB/PC	Neg	8.36013	5.93472
COVID17_GGTGTTACACAAGCCC-1	PB/PC	Neg	7.71704	5.63798
COVID17_CGTCTACCAATAACGA-1	PB/PC	Neg	7.71704	5.63798
COVID17_CAGAGAGTCTTGGGTA-1	PB/PC	Neg	7.71704	5.63798
COVID17_AGGTCCGTCTTACCGC-1	PB/PC	Neg	7.71704	5.63798
COVID17_ACGGGTCGTCCCTACT-1	PB/PC	Neg	7.71704	5.63798
COVID17_TCTCTAATCCAGAGGA-1	PB/PC	Neg	8.68167	5.93472
COVID17_GTGCGGTCAGGTCCAC-1	PB/PC	Neg	7.3955	5.93472
COVID17_GACGGCTCAATGAAAC-1	PB/PC	Neg	8.68167	5.93472
COVID17_TGACGGCTCAGTGCAT-1	PB/PC	Neg	7.09877	8.52941
COVID17_GTGTTAGTCTGCCAGG-1	PB/PC	Neg	6.23053	7.94118
COVID17_GGGCATCAGAAGGCCT-1	PB/PC	Neg	7.09877	8.52941
COVID17_GGAGCAATCCAAGTAC-1	PB/PC	Neg	6.23053	7.94118
COVID17_GATCTAGCACGTGAGA-1	PB/PC	Neg	6.23053	7.94118
COVID17_CCGTACTTCATTATCC-1	PB/PC	Neg	7.09877	8.52941
COVID17_CATGCCTCATCACAAC-1	PB/PC	Neg	7.09877	8.52941
COVID13_TCTTCGGAGTCCGTAT-1	PB/PC	Neg	3.92749	4.94186
COVID13_TCACGAATCTTACCGC-1	PB/PC	Neg	2.7027	4.36047
COVID13_GGGACCTCAAACAACA-1	PB/PC	Neg	1.8018	4.06977
COVID13_GCGGGTTAGGTAGCCA-1	PB/PC	Neg	3.1348	4.94186
COVID13_CTCATTATCGGTTCGG-1	PB/PC	Neg	4.8048	5.23256
COVID13_CTACATTTCTTCATGT-1	PB/PC	Neg	3.1348	4.06977
COVID13_CATCAGAGTGATGTGG-1	PB/PC	Neg	3.92749	4.94186
COVID13_GCAGTTAGTTGAACTC-1	PB/PC	Neg	1.5015	4.06977
COVID13_GATCGTAAGCTAGTCT-1	PB/PC	Neg	5.10511	7.26744
COVID17_TTTGCGCTCGATCCCT-1	PB/PC	Neg	1.19048	2.66272
COVID17_ATAAGAGTCGTTGACA-1	PB/PC	Neg	1.19048	2.66272
COVID17_TTGGCAAGTGGACGAT-1	PB/PC	Neg	1.8018	7.98817
COVID17_TGGTTCCGTGGCAAAC-1	PB/PC	Neg	1.8018	8.28402
COVID17_GGCTCGAAGGCCATAG-1	PB/PC	Neg	1.8018	8.28402
COVID17_CGGGTCAGTCTAGGTT-1	PB/PC	Neg	1.8018	8.28402
COVID17_TATGCCCCAGCATGAG-1	PB/PC	Neg	2.1021	8.33333
COVID17_GTTACAGTCCCATTAT-1	PB/PC	Neg	2.1021	8.33333
COVID17_GGGTCTGTCTAGCACA-1	PB/PC	Neg	2.7027	7.98817
COVID17_GGGCACTGTATAAACG-1	PB/PC	Neg	2.1021	8.33333
COVID17_GACGTGCAGGCTAGAC-1	PB/PC	Neg	2.1021	8.33333
COVID17_CGCTTCATCAGATAAG-1	PB/PC	Neg	2.7027	7.98817
COVID17_CATCGAAAGTTTCCTT-1	PB/PC	Neg	2.1021	8.33333
COVID17_CAGCCGAGTATAAACG-1	PB/PC	Neg	2.1021	8.33333
COVID17_ACAGCTATCCTTCAAT-1	PB/PC	Neg	2.7027	7.98817
COVID17_GTACTCCGTAGCCTAT-1	PB/PC	Neg	0.299401	5.6213
COVID17_CACAGGCTCGTGGACC-1	PB/PC	Neg	0.299401	5.6213
COVID17_GTAACTGCAAGACGTG-1	PB/PC	Neg	2.1021	8.28402
COVID17_CATCAAGAGACGACGT-1	PB/PC	Neg	2.1021	8.28402
COVID17_ATTACTCCAATGGATA-1	PB/PC	Neg	1.78571	5.91716
COVID17_AGCATACCAATGCCAT-1	PB/PC	Neg	1.78571	5.91716
COVID13_TTAGGACGTCGCGTGT-1	PB/PC	Neg	4.93827	7.87172
COVID13_TGAGGGACACCGGAAA-1	PB/PC	Neg	4.6729	9.0379
COVID13_GTTCGGGAGAGTACAT-1	PB/PC	Neg	4.6729	9.0379
COVID13_GTCACGGAGCTGTTCA-1	PB/PC	Neg	4.6729	9.0379
COVID13_CCGGGATCATTGTGCA-1	PB/PC	Neg	4.6729	9.0379
COVID13_CATCGGGGTCTACCTC-1	PB/PC	Neg	4.6729	9.0379
COVID13_AGGCCACAGGGCTTGA-1	PB/PC	Neg	4.6729	9.0379
COVID13_AGCTCCTTCCTTTACA-1	PB/PC	Neg	4.6729	9.0379
COVID13_AACTTTCAGGCAGGTT-1	PB/PC	Neg	4.6729	9.0379
COVID13_AACTCTTGTTTCGCTC-1	PB/PC	Neg	4.6729	9.0379
COVID13_GTATCTTGTTTAAGCC-1	PB/PC	Neg	4.44444	6.70554
COVID13_GAACATCCAATTCCTT-1	PB/PC	Neg	4.7619	6.70554
COVID13_GGCTCGACACGCATCG-1	PB/PC	Neg	4.32099	7.87172
COVID13_CCAATCCCAGCCAATT-1	PB/PC	Neg	4.32099	7.87172
COVID13_CACCACTTCCGCATAA-1	PB/PC	Neg	4.7619	6.70554
COVID13_ATTATCCGTCGGATCC-1	PB/PC	Neg	4.32099	8.45481
COVID79_TGGTTAGAGGTGCTAG-1	PB/PC	Pos	8.03859	7.62195
COVID79_GTGTTAGAGGTCGGAT-1	PB/PC	Pos	8.03859	7.62195
COVID79_AAGTCTGGTCAGATAA-1	PB/PC	Pos	8.03859	7.62195
COVID79_TCGGTAAGTCCGTGAC-1	PB/PC	Pos	5.48387	5.79268
COVID79_AGCGTCGCAATCTACG-1	PB/PC	Pos	5.48387	5.79268
COVID79_TGTGGTATCCGTAGGC-1	PB/PC	Pos	6.75241	6.40244
COVID79_TGTATTCAGGAGTTGC-1	PB/PC	Pos	6.75241	6.40244
COVID79_AGGGTGAGTCAGATAA-1	PB/PC	Pos	7.07395	7.0122
COVID79_CTCTAATGTACGAAAT-1	PB/PC	Pos	6.43087	3.71517
COVID79_GCTGGGTGTCCAGTAT-1	PB/PC	Pos	6.43087	6.09756
COVID79_AGTAGTCGTCCGTTAA-1	PB/PC	Pos	7.3955	6.40244
COVID79_GAATAAGTCCGCATCT-1	PB/PC	Pos	7.3955	9.45122
COVID79_TCCCGATGTTGGGACA-1	PB/PC	Pos	6.43087	3.71517
COVID79_CTCATTAAGGTACTCT-1	PB/PC	Pos	5.78778	5.79268
COVID79_CGAGAAGCATGAACCT-1	PB/PC	Pos	8.03859	7.62195
COVID17_TTCGAAGGTTAGGGTG-1	PB/PC	Neg	2.50784	2.04678
COVID13_TTCTACAAGCCCAACC-1	PB/PC	Neg	2.0649	3.85757
COVID13_TCGGGACTCCAAGTAC-1	PB/PC	Neg	2.94985	4.74777
COVID13_GCAGTTAAGGCCCTTG-1	PB/PC	Neg	2.0649	3.85757
COVID13_TGGGCGTGTCGGATCC-1	PB/PC	Neg	2.35988	3.85757
COVID13_ACGGCCATCAATCACG-1	PB/PC	Neg	2.35988	4.1543
COVID13_TCTGAGAAGCCACTAT-1	PB/PC	Neg	2.35988	2.67062
COVID13_TACACGATCCAAATGC-1	PB/PC	Neg	2.35988	2.67062
COVID13_CCACTACGTCCAGTAT-1	PB/PC	Neg	1.47493	2.37389
COVID13_CATTATCTCCAAGCCG-1	PB/PC	Neg	2.35988	2.67062
COVID13_CATCAAGAGTCATGCT-1	PB/PC	Neg	2.46914	3.26409
COVID13_ACAGCCGTCCTCTAGC-1	PB/PC	Neg	4.62963	3.26409
COVID13_GTCATTTCACCAGATT-1	PB/PC	Neg	3.11526	2.96736
COVID13_GTAACGTAGCTGAAAT-1	PB/PC	Neg	1.76991	4.74777
COVID13_GGTGAAGCAAAGCGGT-1	PB/PC	Neg	3.83481	8.60534
COVID13_AGCTTGATCACCAGGC-1	PB/PC	Neg	3.83481	8.60534
COVID13_GGATGTTAGTGTCCCG-1	PB/PC	Neg	1.47493	2.07715
COVID13_CTCGGGAGTTTGTTTC-1	PB/PC	Neg	2.0649	4.1543
COVID13_CAGCGACCAAAGGTGC-1	PB/PC	Neg	2.0649	4.1543
COVID13_CTAGAGTAGAGCAATT-1	PB/PC	Neg	1.17994	1.78042
COVID13_CGACCTTGTCTCTTTA-1	PB/PC	Neg	2.65487	3.26409
COVID13_ATGGGAGTCGATCCCT-1	PB/PC	Neg	4.12979	10.3858
COVID79_TTCTCAACAAGTTAAG-1	PB/PC	Pos	4.01235	5.05952
COVID79_TCAGATGAGTCGTTTG-1	PB/PC	Pos	4.01235	5.05952
COVID79_GTGGGTCTCTCGGACG-1	PB/PC	Pos	4.93827	6.54762
COVID79_GACAGAGAGACACTAA-1	PB/PC	Pos	4.01235	5.05952
COVID79_GAATGAAGTCATATCG-1	PB/PC	Pos	4.32099	5.95238
COVID79_CTGAAGTGTTTGACAC-1	PB/PC	Pos	4.01235	4.46429
COVID79_CGATTGACAGCTCGAC-1	PB/PC	Pos	4.01235	5.05952
COVID79_CAGTAACCAATGGAGC-1	PB/PC	Pos	4.32099	5.95238
COVID79_GCATACACAGTCAGCC-1	PB/PC	Pos	4.6729	5.65476
COVID17_TCGCGTTTCTACTTAC-1	PB/PC	Neg	5	7.29483
COVID17_GTAGTCACATTGAGCT-1	PB/PC	Neg	5	7.29483
COVID17_CGTCCATGTACCCAAT-1	PB/PC	Neg	4.375	11.8541
COVID17_CCTTTCTAGAGGGATA-1	PB/PC	Neg	4.375	11.8541
COVID17_CAGCGACCAGCCTGTG-1	PB/PC	Neg	4.375	11.8541
COVID17_AAGCCGCTCCTCGCAT-1	PB/PC	Neg	4.375	11.8541
COVID17_AAGACCTCACAGGAGT-1	PB/PC	Neg	4.375	11.8541
COVID17_TTAGGACGTGTGACGA-1	PB/PC	Neg	2.86624	4.55927
COVID17_GTTCATTGTAAACACA-1	PB/PC	Neg	3.18471	4.55927
COVID17_GTCACAAGTACATGTC-1	PB/PC	Neg	2.86624	4.55927
COVID17_GGACATTGTACTCAAC-1	PB/PC	Neg	2.86624	4.55927
COVID17_GATTCAGCAGGGCATA-1	PB/PC	Neg	3.18471	4.55927
COVID17_CCTACCATCTGGGCCA-1	PB/PC	Neg	3.50318	3.64742
COVID17_AAACCTGGTCTGGAGA-1	PB/PC	Neg	2.86624	4.55927
COVID49_TTTGCGCCATGATCCA-1	PB/PC	Neg	4.0625	6.84524
COVID49_GATCGTAGTGTCGCTG-1	PB/PC	Neg	4.0625	6.84524
COVID49_GACTAACTCCTCATTA-1	PB/PC	Neg	4.0625	6.84524
COVID49_CATCGGGGTGTTCTTT-1	PB/PC	Neg	5.76923	9.22619
COVID49_CACCAGGGTGACCAAG-1	PB/PC	Neg	4.0625	6.84524
COVID49_CAAGAAATCATTCACT-1	PB/PC	Neg	4.0625	6.84524
COVID49_ACTATCTTCCAGAAGG-1	PB/PC	Neg	5.76923	9.22619
COVID49_ACAGCTAGTGTTTGGT-1	PB/PC	Neg	4.0625	6.84524
COVID03_AACTGGTCACTGAAGG-1	PB/PC	Pos	4.2042	6.30631
COVID49_TTGGAACCATTTCACT-1	PB/PC	Neg	4.04984	9.30931
COVID49_GCTGGGTCACGGCTAC-1	PB/PC	Neg	4.6729	7.20721
COVID49_ATTACTCAGTACATGA-1	PB/PC	Neg	4.04984	9.30931
COVID49_ATAGACCCAGCTGTAT-1	PB/PC	Neg	4.6729	7.20721
COVID17_GGCAATTAGTGAAGAG-1	PB/PC	Neg	3.71517	4.06977
COVID17_GATCGTACACGAGAGT-1	PB/PC	Neg	3.71517	4.06977
COVID17_GGACATTCAGGTGGAT-1	PB/PC	Neg	4.0625	3.48837
COVID17_GGACAGATCGGTGTCG-1	PB/PC	Neg	4.0625	3.48837
COVID17_AACTTTCGTCATGCAT-1	PB/PC	Neg	4.0625	3.48837
COVID13_GTTTCTATCACTCCTG-1	PB/PC	Neg	1.5015	4.66472
COVID13_GTTCGGGCATTTGCTT-1	PB/PC	Neg	1.5015	4.66472
COVID13_GGCGTGTCAAATCCGT-1	PB/PC	Neg	1.5015	4.66472
COVID13_GTCTTCGGTTTACTCT-1	PB/PC	Neg	0.900901	8.16327
COVID13_CGATCGGAGACGACGT-1	PB/PC	Neg	0.900901	6.41399
COVID13_GTAGTCATCTGGTGTA-1	PB/PC	Neg	2.1021	7.58017
COVID13_CGGACTGTCACCTCGT-1	PB/PC	Neg	2.4024	7.58017
COVID13_GGCGTGTTCACCGGGT-1	PB/PC	Neg	2.7027	6.99708
COVID13_CTCAGAAAGGGTATCG-1	PB/PC	Neg	1.2012	4.95627
COVID13_ACTTACTAGCATCATC-1	PB/PC	Neg	2.7027	5.53936
COVID13_CTCACACGTGACTACT-1	PB/PC	Neg	1.8018	5.8309
COVID13_CAAGAAAAGACAGAGA-1	PB/PC	Neg	0.3003	5.24781
COVID17_TCGGTAACATCACGAT-1	PB/PC	Neg	3.06748	2.33236
COVID17_TCATTTGTCGGAAATA-1	PB/PC	Neg	3.06748	2.33236
COVID17_TACCTATTCTGGAGCC-1	PB/PC	Neg	3.06748	2.62391
COVID17_GGACGTCGTTACCGAT-1	PB/PC	Neg	3.06748	2.62391
COVID17_GATCTAGTCTACGAGT-1	PB/PC	Neg	3.06748	2.33236
COVID17_CTGTGCTAGAGACTAT-1	PB/PC	Neg	3.06748	2.33236
COVID17_CCTACACCATCACAAC-1	PB/PC	Neg	3.06748	2.33236
COVID17_CAAGGCCGTCTAGGTT-1	PB/PC	Neg	3.06748	2.33236
COVID17_ACTGATGGTTACTGAC-1	PB/PC	Neg	3.06748	2.33236
COVID17_AATCGGTAGGCTCTTA-1	PB/PC	Neg	3.06748	2.33236
COVID17_AAGGCAGCACAACTGT-1	PB/PC	Neg	3.06748	2.33236
COVID17_AACACGTGTGCCTGCA-1	PB/PC	Neg	3.06748	2.33236
COVID17_TGGCGCACATTAACCG-1	PB/PC	Neg	4.98442	9.64912
COVID17_CCATGTCTCATGCTCC-1	PB/PC	Neg	4.98442	9.64912
COVID17_ACGTCAAAGGCTACGA-1	PB/PC	Neg	4.98442	9.64912
COVID17_CTCATTATCATTATCC-1	PB/PC	Neg	5.07937	9.41176
COVID17_GGGTTGCGTGATAAAC-1	PB/PC	Neg	3.1746	4.45104
COVID17_GCTGCAGTCTTGGGTA-1	PB/PC	Neg	3.1746	4.45104
COVID17_GCATGATAGTAACCCT-1	PB/PC	Neg	3.1746	4.45104
COVID17_CGCCAAGTCCACGCAG-1	PB/PC	Neg	3.1746	4.45104
COVID17_CATTCGCGTCCCTTGT-1	PB/PC	Neg	3.1746	4.45104
COVID17_CAGATCAAGGAATGGA-1	PB/PC	Neg	3.1746	4.45104
COVID17_CACCACTAGGCATGGT-1	PB/PC	Neg	3.1746	4.45104
COVID17_ATAGACCCATGGAATA-1	PB/PC	Neg	3.1746	4.45104
COVID17_AATCCAGTCTGCTTGC-1	PB/PC	Neg	3.1746	4.45104
COVID13_TTGCGTCAGTGTCCAT-1	PB/PC	Neg	6.25	7.43034
COVID13_CTTCTCTAGTACATGA-1	PB/PC	Neg	6.25	7.43034
COVID13_TTGCGTCAGACGACGT-1	PB/PC	Neg	8.33333	8.04954
COVID13_TGTCCCAAGGAATTAC-1	PB/PC	Neg	8.03571	8.04954
COVID13_TCTCATAGTTAGTGGG-1	PB/PC	Neg	8.33333	8.04954
COVID13_TCTATTGCAAGAGGCT-1	PB/PC	Neg	8.03571	8.66873
COVID13_GCTGCTTTCCTAGGGC-1	PB/PC	Neg	7.7381	8.04954
COVID13_CTACGTCGTCGACTGC-1	PB/PC	Neg	8.03571	8.66873
COVID13_CGTCAGGGTAGGCTGA-1	PB/PC	Neg	8.03571	8.04954
COVID13_CACACCTGTACCGGCT-1	PB/PC	Neg	8.33333	8.04954
COVID13_ATGAGGGAGGAGTTTA-1	PB/PC	Neg	7.44048	8.04954
COVID13_ACACCGGTCTATCGCC-1	PB/PC	Neg	7.7381	8.04954
COVID13_TTAGTTCCAATCTACG-1	PB/PC	Neg	7.44048	8.97833
COVID13_TCAATCTCAGGAATGC-1	PB/PC	Neg	6.25	8.04954
COVID13_TAAGAGACACGCATCG-1	PB/PC	Neg	7.44048	5.57276
COVID13_GATCGTACACATCCGG-1	PB/PC	Neg	7.44048	7.73994
COVID13_GACCTGGTCGCCTGTT-1	PB/PC	Neg	7.44048	8.97833
COVID13_CTTTGCGAGATATGCA-1	PB/PC	Neg	7.44048	8.66873
COVID13_CGTGTCTTCAACGCTA-1	PB/PC	Neg	7.44048	7.73994
COVID13_CCTCTGAAGGTGTGGT-1	PB/PC	Neg	6.84524	6.19195
COVID13_CATTATCTCAGCTCGG-1	PB/PC	Neg	6.54762	8.35913
COVID13_CATATTCTCTGCGTAA-1	PB/PC	Neg	7.44048	8.97833
COVID13_CAGTCCTTCTTAGAGC-1	PB/PC	Neg	7.44048	7.73994
COVID13_ATTCTACGTCGCTTCT-1	PB/PC	Neg	6.54762	8.35913
COVID13_ATGTGTGGTAAGCACG-1	PB/PC	Neg	6.54762	8.35913
COVID13_AGCGGTCGTAGCTCCG-1	PB/PC	Neg	7.44048	7.73994
COVID13_AGAGCGACACGGTAAG-1	PB/PC	Neg	7.7381	8.66873
COVID13_ACACCCTCATGGTTGT-1	PB/PC	Neg	7.44048	7.73994
COVID13_CAGCATATCCCATTTA-1	PB/PC	Neg	6.54762	7.12074
COVID13_ACCAGTAGTGCTAGCC-1	PB/PC	Neg	6.54762	7.12074
COVID13_TCAACGAGTTTAGGAA-1	PB/PC	Neg	5.95238	7.73994
COVID13_TACCTATCATGCCACG-1	PB/PC	Neg	6.30631	5.88235
COVID13_CTACGTCGTGAGGCTA-1	PB/PC	Neg	5.65476	5.57276
COVID13_CCGTGGAAGGTGCTTT-1	PB/PC	Neg	5.65476	5.57276
COVID13_CCATGTCAGTGAAGAG-1	PB/PC	Neg	5.65476	5.57276
COVID13_GTGCGGTTCTGTTGAG-1	PB/PC	Neg	6.84524	6.81115
COVID13_GTGCAGCCAAGACACG-1	PB/PC	Neg	7.44048	7.43034
COVID13_CTCCTAGCAGGTCCAC-1	PB/PC	Neg	6.84524	5.88235
COVID13_CAGTAACAGCGCCTCA-1	PB/PC	Neg	6.84524	6.50155
COVID13_ATGTGTGAGATCCCAT-1	PB/PC	Neg	7.14286	6.81115
COVID13_TTAACTCGTCAGATAA-1	PB/PC	Neg	3.03951	5.30973
COVID13_TACCTATCAGATGAGC-1	PB/PC	Neg	3.03951	5.60472
COVID13_GCGCGATGTACAAGTA-1	PB/PC	Neg	3.03951	5.30973
COVID13_GACTACAAGCAAATCA-1	PB/PC	Neg	3.03951	5.30973
COVID13_GAACGGAAGTCTTGCA-1	PB/PC	Neg	3.03951	5.30973
COVID13_CTCATTAAGTTGAGAT-1	PB/PC	Neg	3.03951	5.30973
COVID13_CCTTCCCAGCCGATTT-1	PB/PC	Neg	3.03951	5.30973
COVID13_CAGCAGCTCGGTGTTA-1	PB/PC	Neg	3.03951	5.30973
COVID13_ACACCAACACGCATCG-1	PB/PC	Neg	3.03951	5.30973
COVID13_TCGCGAGGTGCAGGTA-1	PB/PC	Neg	3.03951	7.9646
COVID13_GGACGTCTCGACGGAA-1	PB/PC	Neg	3.95137	5.60472
COVID48_GACTAACTCCAAACTG-1	PB/PC	Pos	2.33918	3.53982
COVID48_ACATGGTAGGAATGGA-1	PB/PC	Pos	2.33918	3.53982
COVID48_TTCGGTCGTTGACGTT-1	PB/PC	Pos	2.63158	4.42478
COVID48_TGGGAAGTCTGGCGTG-1	PB/PC	Pos	2.92398	4.12979
COVID48_TAAGCGTGTACTCAAC-1	PB/PC	Pos	2.92398	4.12979
COVID48_GAATGAAAGCGGATCA-1	PB/PC	Pos	2.63158	4.12979
COVID48_CCGGGATGTCCGAACC-1	PB/PC	Pos	2.63158	4.42478
COVID48_ACACCGGGTCGTCTTC-1	PB/PC	Pos	2.63158	4.71976
COVID48_CTGGTCTCAGAGTGTG-1	PB/PC	Pos	3.50877	4.12979
COVID48_TGCGCAGTCTCGCATC-1	PB/PC	Pos	2.63158	4.12979
COVID48_ACGATACCATGCTAGT-1	PB/PC	Pos	2.63158	5.01475
COVID48_GTCATTTCAGTGAGTG-1	PB/PC	Pos	3.80117	3.83481
COVID48_CCTATTATCGTAGGTT-1	PB/PC	Pos	3.80117	3.83481
COVID48_GGACATTCAGATCTGT-1	PB/PC	Pos	2.33918	4.12979
COVID17_TCTTCGGCAAGCTGAG-1	PB/PC	Neg	6.66667	5.84615
COVID17_CACACCTCAAACCTAC-1	PB/PC	Neg	6.66667	5.84615
COVID17_TGCTACCGTGCGATAG-1	PB/PC	Neg	3.11526	6.76471
COVID13_TTCTCCTCACGGTGTC-1	PB/PC	Neg	4.32099	6.70554
COVID13_GTTTCTATCTGTTGAG-1	PB/PC	Neg	4.32099	6.70554
COVID13_TCGCGAGAGTCCCACG-1	PB/PC	Neg	3.72671	7.58017
COVID13_CAGAATCGTGAACCTT-1	PB/PC	Neg	3.72671	7.58017
COVID13_TCACAAGGTTCCACAA-1	PB/PC	Neg	4.01235	7.87172
COVID13_TAGTTGGAGAGCCCAA-1	PB/PC	Neg	3.39506	8.16327
COVID13_GTCTTCGCAAGTCTGT-1	PB/PC	Neg	3.39506	8.16327
COVID13_GCATACAAGGATGTAT-1	PB/PC	Neg	3.39506	8.16327
COVID13_GATGAAATCGGTCTAA-1	PB/PC	Neg	3.39506	8.16327
COVID13_GACAGAGGTGAGCGAT-1	PB/PC	Neg	3.39506	8.16327
COVID13_AAACGGGAGGCTAGAC-1	PB/PC	Neg	3.39506	8.16327
COVID13_TACGGGCTCGGTCTAA-1	PB/PC	Neg	3.73832	7.87172
COVID13_CGCGTTTAGAATCTCC-1	PB/PC	Neg	4.33437	9.32945
COVID15_TAGACCAAGCAATCTC-1	PB/PC	Pos	6.79012	6.76471
COVID15_GCGAGAACAGATCGGA-1	PB/PC	Pos	7.09877	7.94118
COVID15_GATGAAACACATTCGA-1	PB/PC	Pos	6.79012	6.76471
COVID15_CCGTACTCATCCAACA-1	PB/PC	Pos	6.79012	6.76471
COVID15_ATTTCTGAGCAGGCTA-1	PB/PC	Pos	6.79012	6.76471
COVID15_ATTACTCAGGAGTACC-1	PB/PC	Pos	6.79012	6.76471
COVID15_CTGAAGTTCCACTGGG-1	PB/PC	Pos	7.71605	10.5882
COVID79_CATATTCCATCACAAC-1	PB/PC	Pos	3.71517	6.09756
COVID49_GTTTCTATCTGGAGCC-1	PB/PC	Neg	5.03145	9.09091
COVID49_GTTAAGCTCGTTGCCT-1	PB/PC	Neg	5.03145	9.09091
COVID49_CTCACACAGGAGTCTG-1	PB/PC	Neg	5.03145	9.09091
COVID49_ATGAGGGGTGGTCTCG-1	PB/PC	Neg	5.03145	9.09091
COVID49_AGGGAGTCACTCAGGC-1	PB/PC	Neg	5.03145	9.09091
COVID15_TTTACTGTCCTAAGTG-1	PB/PC	Pos	3.68098	7.47126
COVID15_ACATACGCACGCATCG-1	PB/PC	Pos	3.68098	7.47126
COVID15_TTCGAAGAGTGTCTCA-1	PB/PC	Pos	3.06748	7.47126
COVID15_CCCAATCGTAGAGGAA-1	PB/PC	Pos	3.06748	7.47126
COVID15_AAACCTGTCCCATTTA-1	PB/PC	Pos	2.45399	11.4943
COVID15_CTAAGACGTCACACGC-1	PB/PC	Pos	5.90062	10.9195
COVID15_ACGCCAGTCTGGCGAC-1	PB/PC	Pos	5.90062	10.9195

## Sheet: Figure 3G
clone_id	New_Clusters	PEA	IGH_mu_freq	IGL_mu_freq
10373	PB/PC	PEA−	5.9315	4.91727
12162	PB/PC	PEA−	5.71217	7.85772
12162	cMBC	PEA−	5.93472	8.36013
12862	PB/PC	PEA−	8.27731	6.72666
14112	cMBC	PEA+	1.57625	2.87879
14410	cMBC	PEA+	4.5045	3.01862
14591	PB/PC	PEA−	4.87726	3.33783
16113	PB/PC	PEA−	7.22739	1.84206
16113	cMBC	PEA−	7.71513	3.66972
16815	Atypical	PEA+	4.29587	2.28714
16815	cMBC	PEA+	4.36047	2.18069
17577	PB/PC	PEA−	8.34548	4.62035
1830	PB/PC	PEA+	6.47097	6.90482
19667	PB/PC	PEA−	2.04678	2.50784
19667	cMBC	PEA−	2.04678	2.50784
19786	PB/PC	PEA−	4.19669	2.55128
20116	cMBC	PEA−	8.16327	5.71132
22843	PB/PC	PEA+	5.42328	4.25721
23853	PB/PC	PEA−	10.5515	4.55357
23854	PB/PC	PEA−	4.42901	3.04823
28114	PB/PC	PEA−	7.44048	4.48918
28566	PB/PC	PEA+	6.30631	4.2042
28768	Atypical	PEA−	9.30931	4.04984
28768	PB/PC	PEA−	8.25826	4.36137
28977	cMBC	PEA+	7.16672	2.74472
29009	cMBC	PEA+	5.45977	2.4024
29097	PB/PC	PEA−	3.72093	3.92357
29097	cMBC	PEA−	2.03488	2.16718
29991	PB/PC	PEA−	6.02527	1.62663
30034	PB/PC	PEA−	2.38095	3.06748
30260	PB/PC	PEA−	9.64912	4.98442
30632	Atypical	PEA+	5.23256	3.0303
32574	PB/PC	PEA−	9.41176	5.07937
32976	PB/PC	PEA−	4.45104	3.1746
33068	Atypical	PEA−	0.939664	1.12821
33276	Atypical	PEA+	12.732	9.92434
33276	cMBC	PEA+	12.9909	9.55348
33370	PB/PC	PEA−	7.56192	7.12194
33370	cMBC	PEA−	8.35913	6.54762
33797	PB/PC	PEA−	5.60472	3.12241
35165	PB/PC	PEA+	4.15086	2.84043
35165	cMBC	PEA+	4.42478	2.33918
3580	PB/PC	PEA−	5.84615	6.66667
37091	Atypical	PEA−	0	0
38009	Atypical	PEA+	1.45773	0.617284
38689	Atypical	PEA+	1.17302	0.311526
38812	Atypical	PEA+	2.37577	1.42415
38812	cMBC	PEA+	2.79196	1.62756
40023	PB/PC	PEA−	6.76471	3.11526
40023	cMBC	PEA−	6.76471	3.11526
4757	cMBC	PEA−	6.90832	5.01331
4995	cMBC	PEA−	11.0092	4.73186
5073	PB/PC	PEA−	7.89415	3.73468
7157	PB/PC	PEA+	7.47899	6.96649
7185	Atypical	PEA+	5.90516	3.94433
7185	PB/PC	PEA+	6.09756	3.71517
7185	cMBC	PEA+	5.63725	3.70695
7195	PB/PC	PEA−	9.09091	5.03145
7195	cMBC	PEA−	9.09091	5.03145
8143	Atypical	PEA+	8.62091	3.59397
8143	cMBC	PEA+	8.63844	3.95285
8312	PB/PC	PEA+	9.0312	3.96459

## Sheet: Figure 3H
new_clusters	region	.y.	group1	group2	n1	n2	statistic	p	p.adj	p.adj.signif	xmin	xmax	label	y.pos
Atypical	CDR	RS_ratio	PEA+	PEA-	100	2	35	0.0985	0.14775	ns	PEA-	PEA+	ns	18.9655
Atypical	FWR	RS_ratio	PEA+	PEA-	179	1	51	0.464	0.464	ns	PEA-	PEA+	ns	8.46154
PB/PC	CDR	RS_ratio	PEA+	PEA-	49	217	3724	0.00106	0.00318	**	PEA-	PEA+	**	23.913
PB/PC	FWR	RS_ratio	PEA+	PEA-	54	222	4710.5	0.0146	0.0292	*	PEA-	PEA+	*	8.05861
cMBC	CDR	RS_ratio	PEA+	PEA-	67	39	698	5.9e-05	0.000354	***	PEA-	PEA+	***	20.8621
cMBC	FWR	RS_ratio	PEA+	PEA-	100	49	2105	0.163	0.1956	ns	PEA-	PEA+	ns	8.05861

## Sheet: Figure 4B
PEA_status	motif_status	count	subset	frac	label
PEA+	RKH/Y5+	4	Atypical	0.148148	15%
PEA+	RKH/Y5-	23	Atypical	0.851852	85%
PEA-	RKH/Y5+	0	Atypical	0	0%
PEA-	RKH/Y5-	38	Atypical	1	100%
PEA+	RKH/Y5+	1	cMBC	0.0416667	4%
PEA+	RKH/Y5-	23	cMBC	0.958333	96%
PEA-	RKH/Y5+	1	cMBC	0.0181818	2%
PEA-	RKH/Y5-	54	cMBC	0.981818	98%
PEA+	RKH/Y5+	0	PB/PC	0	0%
PEA+	RKH/Y5-	14	PB/PC	1	100%
PEA-	RKH/Y5+	1	PB/PC	0.0125	1%
PEA-	RKH/Y5-	79	PB/PC	0.9875	99%

[truncated: 14 more sheets: Figure 5D, Figure 5E, Figure 5G, Figure 6A, Figure 6B, Figure 6C, Figure 6D, Figure 6E, Supplemental Figure 3A, Supplemental Figure 3B, Supplemental Figure 3C, Supplemental Figure 5A, Supplemental Figure 5B, Supplemental Table 1]
